# Supplementary material for: Chromosomal instability and genomic alterations in cholangiocarcinoma from Northeastern Thailand
Source: J Pathol. 2025 Sep 15;267(3):261–74. doi: 10.1002/path.6464 (PMC12531121; doi:10.1002/path.6464)
Supplement: Supplementary file 2 — Table S1. FFPE tumour information (provided as separate Excel file) [file PATH-267-261-s002.xlsx]

## Sheet: Cover page
	Chromosomal instability and genomic alterations in cholangiocarcinoma from Northeastern Thailand
	R Deenonpoe, MA Guscott et al. J Pathol https://doi.org/10.1002/path.6464
	Table S1. FFPE tumour information

## Sheet: Table S1
Table S1. FFPE tumour information
DNA Code	Anatomical position	Tumour size	Morphologic feature	Histology	Lymp Node Metastasis	Distant Metastasis	Distance of bile duct to tumour on pathology slide
1	Extrahepatic	4.5 × 4.0 × 4.0 cm	Mass forming +Periductal infiltrating	Tubular adenocarcinoma, moderately differentiated	Positive	Negative	moderately separated
2	Intrahepatic	5.5 × 4.0 × 3.5 cm	Mass forming	Tubular adenocarcinoma, moderately differentiated	Negative	Negative	distantly separated
3	Extrahepatic	4 × 2 cm	Periductal infiltrating	Intraductal papillary neoplasm	Negative	Negative	moderately separated
4	Intrahepatic	No data	Periductal infiltrating	Adenocarcinoma, tubular, with mucin producing	Positive	Positive	immediately adjacent
5	Intrahepatic	No data	Periductal infiltrating	Tubular adenocarcinoma, moderately differentiated	Negative	Negative	distantly separated
6	Perihilar	4.5 × 4 × 4 cm	Periductal infiltrating	Tubular adenocarcinoma, moderately differentiated	Positive	Negative	distantly separated
7	Intrahepatic	7.0 × 5.5 × 5.5 cm	Intraductal growth	Intraductal papillary neoplasm	Negative	Negative	distantly separated
8	Intrahepatic	4 × 2 cm	Periductal infiltrating	Tubular adenocarcinoma, well differentiated	Negative	Negative	distantly separated
9	Intrahepatic	2 × 1 × 1 cm	Intraductal growth	Tubular adenocarcinoma, well differentiated	Negative	Negative	distantly separated
10	Intrahepatic	2.0 × 1.0 × 1.0 cm	Intraductal growth	Intraductal papillary neoplasm	Negative	Negative	distantly separated
11	Intrahepatic	No data	Periductal infiltrating	Tubular adenocarcinoma, moderately differentiated	Positive	Negative	distantly separated
12	Perihilar	3 × 3 cm	Periductal infiltrating	Tubular adenocarcinoma, well differentiated	Negative	Negative	immediately adjacent
13	Intrahepatic	12 × 10 cm	Periductal infiltrating	Tubular adenocarcinoma, well differentiated	Negative	Negative	immediately adjacent
14	Extrahepatic	3 × 2.5 cm	Periductal infiltrating	Tubular adenocarcinoma, moderately differentiated	Negative	Positive	distantly separated
15	Intrahepatic	2 × 1 cm	Periductal infiltrating	Tubular adenocarcinoma, well differentiated	Negative	Negative	moderately separated
16	Extrahepatic	No data	Periductal infiltrating	Adenocarcinoma, tubular, with mucin producing, well differentiated	Negative	Negative	distantly separated
17	Perihilar	3 × 1.5 × 1.5	Periductal infiltrating	Tubular adenocarcinoma, well differentiated	Negative	Negative	moderately separated
18	Intrahepatic	2.5 × 2.0 × 2.0 cm	Periductal infiltrating	Intraductal papillary neoplasm	Positive	Negative	distantly separated
19	Intrahepatic	2 × 2 × 1 cm	Periductal infiltrating	Tubular adenocarcinoma, well differentiated	Positive	Negative	distantly separated
20	Intrahepatic	18.0 × 13.0 × 8.5 cm	Mass forming	Tubular adenocarcinoma, well differentiated	Positive	Positive	immediately adjacent
21	Intrahepatic	No data	Periductal infiltrating	Tubular adenocarcinoma, moderately differentiated	Positive	Positive	immediately adjacent
22	Intrahepatic	No data	Periductal infiltrating	Intraductal papillary neoplasm	Positive	Negative	distantly separated
23	Intrahepatic	2 × 3 cm	Periductal infiltrating	mucinous, tubulopapillary	Positive	Negative	distantly separated
24	Extrahepatic	No data	Periductal infiltrating	WD mucin producing tubula	Negative	Positive	distantly separated
25	Intrahepatic	No data	Periductal infiltrating	WD-tubular adenocarcinoma	Positive	Positive	distantly separated
26	Intrahepatic	2 × 2 × 1 cm	Mass forming	Tubular adenocarcinoma, well differentiated	Positive	Negative	immediately adjacent
27	Perihilar	No data	Intraductal growth	mucinous, tubulopapillary	Negative	Negative	immediately adjacent
28	Extrahepatic	2 × 1.5 cm	Periductal infiltrating	Tubular adenocarcinoma, well differentiated	Positive	Negative	distantly separated
29	Intrahepatic	3 × 3 × 3 cm	Periductal infiltrating	Tubular adenocarcinoma, moderately differentiated with signet ring cell	Positive	Negative	distantly separated
30	Intrahepatic	4.5 × 4.0 × 3.5 cm	Mass forming	Tubular adenocarcinoma, well differentiated	Negative	Positive	distantly separated
31	Intrahepatic	10 × 8.5 × 5.5 cm	Mass forming	Tubular adenocarcinoma, moderately differentiated	Positive	Positive	moderately separated
32	Intrahepatic	6.0 × 2.5 × 2.5 cm	Mass forming	Intraductal papillary neoplasm	Negative	Negative	moderately separated
33	Perihilar	No data	Intraductal growth	Intraductal papillary neoplasm	Negative	Negative	distantly separated
