# Supplementary material for: Chromosomal instability and genomic alterations in cholangiocarcinoma from Northeastern Thailand
Source: J Pathol. 2025 Sep 15;267(3):261–74. doi: 10.1002/path.6464 (PMC12531121; doi:10.1002/path.6464)
Supplement: Supplementary file 3 — Table S2. CSV files (provided as separate Excel folder) [file PATH-267-261-s004.zip › N84_0046_0.3_cnv_500kb.csv]

	Chromosome	Start	End	Num_Bins	Segment_Mean	Segment_Mean2	Segment_SE	Copies	P_log10
1	1	1000001	248956422	395	2.02837108397591	2.04058103608415	0.0238305568856039	2	-1.053
2	2	1	242000000	408	2.03055597023065	2.03375293015885	0.0127456947720174	2	-2.092
3	3	1	198000000	354	2	2.00410407599645	0.0164986081597607	2	-0.095
4	4	1	189500000	329	2.02400238082915	2.02796003735819	0.0152042115726403	2	-1.181
5	5	500001	181000000	309	1.96951389480009	1.97394534134966	0.0185403282959693	2	-0.796
6	6	500001	28500000	53	2.03055597023065	2.03131376905018	0.0275810820783136	2	-0.591
7	6	28500001	33500000	7	-4.59660041750772	-4.55053781516114	0.0438656084671429	-5	-Inf
8	6	33500001	170500000	244	2.01526925198648	2.02118570423173	0.0257493113697694	2	-0.387
9	7	1	159000000	256	2.07213653537602	2.08017326029552	0.028768691693294	2	-2.274
10	8	1000001	3000000	3	-2.73165037742088	-1.94991546866436	1.64494967366628	-2	-0.011
11	8	3000001	145000000	242	1.98692597144117	1.99309976069123	0.0238160712128162	2	-0.112
12	9	500001	138000000	194	1.98910408506538	1.99142865963897	0.0184395200765889	2	-0.192
13	10	1	133500000	228	1.97386477523493	1.97693133337575	0.0197588542389981	2	-0.614
14	11	1	2000000	4	-0.16273743595052	-0.0654016178821909	0.795220681669026	0	-0.029
15	11	2000001	135086622	234	2.00654182641163	2.01540306369356	0.0320520414656161	2	-0.2
16	12	500001	133275309	237	2.03055597023065	2.03709920209228	0.0242979300566361	2	-0.897
17	13	19500001	114364328	170	1.94995257732811	1.95282125458008	0.0207109984949043	2	-1.643
18	14	20000001	93000000	134	1.98692597144117	1.99912156463863	0.040443457549494	2	-0.008
19	14	93000001	94500000	3	-4.50069711755419	-4.16863237593924	0.498034290727425	-4	-0.134
20	14	94500001	105500000	22	1.88279570766361	1.88716791797542	0.0662879520384092	2	-1.052
21	15	23500001	28000000	7	1.7794867144515	1.79420030312635	0.233881030470338	2	-0.421
22	15	29000001	31500000	3	-4.47017126770669	-4.46880325568363	0.0225765790670042	-4	-Inf
23	15	31500001	101500000	127	1.97386477523493	1.97778882090385	0.0302832933391558	2	-0.334
24	16	1	28500000	44	1.97604075013371	1.98263279104743	0.0651446233642697	2	-0.102
25	16	28500001	30500000	3	5.73365586025739	5.756523518156	0.67970624257334	6	-0.143
26	16	30500001	90000000	81	2.05899192887797	2.06202706481635	0.0338864291410964	2	-1.173
27	17	500001	35500000	53	1.97821708148672	1.98820433185238	0.0692097521573187	2	-0.063
28	17	36500001	39000000	3	-4.048745402275	-3.81521725376676	0.654133237041072	-4	-0.109
29	17	39000001	83257441	77	1.79664784730869	1.83493910687113	0.0975104699250903	2	-1.043
30	18	1	80373285	137	1.92608351038415	1.93190540159103	0.0353651192853792	2	-1.266
31	19	500001	58617616	93	2.32208991116162	2.329879466132	0.0489072422157922	2	-10.815
32	20	1	64444167	106	1.98257081355547	1.98521604043197	0.0296486076399904	2	-0.209
33	21	14000001	46709983	60	1.78591946586616	1.79592527628573	0.0612341964940892	2	-3.065
34	22	16500001	50000000	58	1.82458334420519	1.83704092228488	0.0718144152319652	2	-1.633
35	X	1	156040895	278	-0.529458447630384	1.94989636822283	1.70084471371037	2	-0.01
