# Supplementary material for: Chromosomal instability and genomic alterations in cholangiocarcinoma from Northeastern Thailand
Source: J Pathol. 2025 Sep 15;267(3):261–74. doi: 10.1002/path.6464 (PMC12531121; doi:10.1002/path.6464)
Supplement: Supplementary file 3 — Table S2. CSV files (provided as separate Excel folder) [file PATH-267-261-s004.zip › N84_0045_0.3_cnv_500kb.csv]

	Chromosome	Start	End	Num_Bins	Segment_Mean	Segment_Mean2	Segment_SE	Copies	P_log10
1	1	1000001	248956422	395	2.01307830321671	2.02621169922249	0.025971729498725	2	-0.505
2	2	1	242000000	408	2.03053597619149	2.03550692347655	0.0164151600422971	2	-1.515
3	3	1	198000000	354	1.98040657439446	1.98519309147825	0.0188333698839073	2	-0.365
4	4	1	189500000	329	1.98693451236704	1.99028851566759	0.0180833214263647	2	-0.228
5	5	500001	181000000	309	1.95866992040099	1.96381767540014	0.0217459141383055	2	-1.017
6	6	500001	28500000	53	2.07208926054082	2.07410148955367	0.0379330596116524	2	-1.294
7	6	28500001	33500000	7	-4.37367234112236	-3.74081552424665	0.840916167046641	-4	-0.12
8	6	33500001	170500000	244	2.00217882723169	2.0085811334007	0.0267665683197014	2	-0.126
9	7	1	159000000	256	2.04145859142495	2.05282979379246	0.0323928718034559	2	-0.988
10	8	1000001	3000000	3	-2.66793380750993	-1.90147170725091	1.65302277759035	-2	-0.021
11	8	3000001	145000000	242	2.00435801045182	2.01006053699676	0.0255668941915802	2	-0.159
12	9	500001	138000000	194	2.01744058552978	2.02139974777487	0.0220660885727883	2	-0.479
13	10	1	133500000	228	2.00435801045182	2.01066678393932	0.0248044022135228	2	-0.176
14	11	1	3000000	6	0.0615212097911062	0.158833472336964	0.616022794985116	0	-0.099
15	11	3000001	135086622	232	2	2.00799667387183	0.0304899071872731	2	-0.101
16	12	500001	133275309	237	2.05676520426617	2.06245193605571	0.0259263546198234	2	-1.796
17	13	19500001	114364328	170	1.96084198385236	1.96528123564732	0.0254805629920281	2	-0.762
18	14	20000001	93000000	134	1.98258219773022	1.99724558606931	0.04579351094297	2	-0.021
19	14	93000001	94500000	3	-4.48039055491478	-4.10813797592987	0.558528690736797	-4	-0.072
20	14	94500001	105500000	22	2.03053597619149	2.03293170929646	0.0517209854160923	2	-0.28
21	15	23500001	28000000	7	1.93913736881826	1.95236555509287	0.23997062507447	2	-0.074
22	15	29000001	31500000	3	-4.47192034402723	-4.47207578015116	0.00187005057923625	-4	-Inf
23	15	31500001	101500000	127	1.98911120366811	1.99501961327076	0.0361101155367729	2	-0.05
24	16	1	28500000	44	1.88071272445071	1.89438630387182	0.0851210638202644	2	-0.668
25	16	28500001	30500000	3	5.31882680450539	5.3256496342508	0.351823390328352	5	-0.45
26	16	30500001	90000000	81	2.05676520426617	2.06014122458835	0.0361966466633936	2	-1.015
27	17	500001	83257441	133	1.777487469207	1.84284226920789	0.0866916043642196	2	-1.156
28	18	1	80373285	137	1.90232122260669	1.91154137711757	0.0415282701154676	2	-1.479
29	19	500001	58617616	93	2.37999344981275	2.38992059131212	0.0518751400822341	2	-13.25
30	20	1	64444167	106	1.96736031013713	1.97273042295215	0.0344136458519292	2	-0.368
31	21	14000001	46709983	60	1.78605824682814	1.80174498582439	0.0803912080936324	2	-1.865
32	22	16500001	22000000	8	1.79463472026429	1.79889717268329	0.11093101025443	2	-1.156
33	22	22000001	24000000	3	-0.776491769547324	-0.757082559161007	0.390645313070072	-1	-0.272
34	22	24000001	50000000	47	1.89151252367323	1.90364450981028	0.0807921206735516	2	-0.633
35	X	1	2500000	5	-4.66666666666667	-4.66666666666667	0	-5	-Inf
36	X	2500001	52500000	94	-1.32175925925926	-1.31382286482205	0.0304189541519373	-1	-Inf
37	X	52500001	89500000	59	-0.744806840673815	-0.726093033080195	0.072738888599318	-1	-3.78
38	X	89500001	93000000	7	3.52751523630513	3.97393142757873	1.55780796386512	4	-0.006
39	X	93000001	156040895	113	-1.27530276816609	-1.26573139403804	0.0312425344162801	-1	-Inf
