# Supplementary material for: Chromosomal instability and genomic alterations in cholangiocarcinoma from Northeastern Thailand
Source: J Pathol. 2025 Sep 15;267(3):261–74. doi: 10.1002/path.6464 (PMC12531121; doi:10.1002/path.6464)
Supplement: Supplementary file 3 — Table S2. CSV files (provided as separate Excel folder) [file PATH-267-261-s004.zip › N84_0044_0.3_cnv_500kb.csv]

	Chromosome	Start	End	Num_Bins	Segment_Mean	Segment_Mean2	Segment_SE	Copies	P_log10
1	1	1000001	248956422	395	2.13097264066898	2.14427900269202	0.0260779020512403	2	-7.501
2	2	1	199500000	330	2.02391627377175	2.02823875354033	0.0186591630269068	2	-0.885
3	2	199500001	209000000	16	2.83256810529538	2.83613775386392	0.0779382210675892	3	-1.45
4	2	209000001	242000000	62	2.325370467163	2.32733335431731	0.0299065740109874	2	-Inf
5	3	1	40000000	75	1.99565618733363	1.9984366026083	0.032881609675025	2	-0.017
6	3	40500001	87000000	87	1.40564015443928	1.40882992122512	0.0264138085638393	1	-Inf
7	3	87000001	198000000	192	2.09592202909349	2.10333016893923	0.0291682669380846	2	-3.402
8	4	1	184500000	320	1.73336054144135	1.73659857990516	0.0161034530356065	2	-Inf
9	4	184500001	189500000	9	1.13506528795737	1.14920201978217	0.192140125329333	1	-0.359
10	5	500001	2500000	4	0.723171940201761	0.790046403522003	0.657574996060803	1	-0.125
11	5	2500001	45500000	78	2.10905539132659	2.12025144342944	0.0568167261519592	2	-1.465
12	5	50500001	181000000	227	1.72272308427828	1.72521011154367	0.0190658629716753	2	-Inf
13	6	500001	10000000	17	1.65062301364974	1.65292094098118	0.0571367250753588	2	-8.905
14	6	10000001	28500000	36	2.07406140432554	2.07623487216228	0.040573956945614	2	-1.22
15	6	28500001	33500000	7	-4.33889514059581	-3.68539997813613	0.884375557798703	-4	-0.141
16	6	33500001	79000000	78	2.27651407653299	2.28456492234949	0.0490031545525541	2	-8.197
17	6	79000001	113000000	63	1.44509421143609	1.4466449273069	0.0294898344755593	1	-Inf
18	6	113000001	170500000	103	2.12000959220291	2.13500519253294	0.0602450692318213	2	-1.602
19	7	1	159000000	256	2.03262371770554	2.04296004549205	0.0308112833774282	2	-0.787
20	8	1000001	3000000	3	-4.15827973551935	-3.79366347471235	0.790963277203498	-4	-0.1
21	8	3000001	22000000	29	2.26321933426276	2.26602498812731	0.0513811675410413	2	-6.648
22	8	22000001	39000000	31	1.82949579744795	1.83129113985968	0.0354408515532589	2	-5.714
23	8	39000001	40000000	2	-2.32470187250036	-2.32043899870857	0.206499758876135	-2	-0.918
24	8	40500001	145000000	180	2.30758468833286	2.3125694635379	0.0280760680175639	2	-Inf
25	9	500001	138000000	194	1.85740162639226	1.8623386408223	0.0249806537956565	2	-7.447
26	10	1	7500000	14	1.87675608288606	1.88285805616643	0.103345467107144	2	-0.59
27	10	7500001	37500000	55	2.4752155476359	2.47839244737819	0.0357314772662948	2	-Inf
28	10	43000001	51000000	11	1.42223681720628	1.43255550113417	0.150556672058902	1	-2.391
29	10	51000001	133500000	148	1.79095569647289	1.79509951916724	0.0254633845440723	2	-15.051
30	11	1	3500000	7	-0.570989786590117	-0.525368575842405	0.362239413820654	-1	-0.721
31	11	4000001	64000000	101	1.6252736072894	1.63630035152604	0.0504799390635082	2	-12.236
32	11	64500001	112500000	86	2.37886370263208	2.38214161680711	0.0304010470923242	2	-Inf
33	11	112500001	115500000	5	1.44301449698816	1.44470491608109	0.064199155708631	1	-11.367
34	11	115500001	133500000	35	2.36770246815549	2.36827114949176	0.03444715714756	2	-Inf
35	11	133500001	135086622	4	1.91123478625975	1.91252379130925	0.131372985503012	2	-0.296
36	12	500001	40000000	60	2.92964456790017	2.93963666462507	0.0707728918763165	3	-0.405
37	12	40500001	133275309	177	2.02174029754728	2.02763307680126	0.0291024425644044	2	-0.466
38	13	19500001	70000000	91	1.70147471272142	1.70539892614696	0.0334355353531177	2	-Inf
39	13	70000001	101000000	56	1.42846640515315	1.42991210298886	0.0295511844090037	1	-Inf
40	13	101000001	110000000	15	2.2964800784307	2.29855265574069	0.0492787289507193	2	-8.862
41	13	110000001	114364328	8	1.66966851230928	1.67241795337716	0.109208112892605	2	-2.568
42	14	20000001	93000000	134	1.70784550820078	1.71840733417238	0.0406141464626088	2	-11.386
43	14	93000001	94500000	3	-4.50085858780506	-4.16923782751	0.497428839156668	-4	-0.134
44	14	94500001	105500000	22	1.64639457355379	1.64843528632869	0.0539872847281204	2	-10.13
45	15	23500001	28000000	7	1.80807047409597	1.82945393355228	0.292176620823324	2	-0.252
46	15	29000001	32000000	4	-4.48758507975023	-4.48390488186312	0.029048419118323	-4	-Inf
47	15	33000001	101500000	126	2	2.0074595154542	0.0380082322698613	2	-0.073
48	16	1	90000000	128	1.90260661673016	1.91155848678846	0.0406603642853576	2	-1.528
49	17	500001	35500000	53	1.88967497954349	1.9029060859828	0.0757455158334714	2	-0.699
50	17	36500001	39000000	3	-4.03991685672174	-3.80445683190573	0.660377582522592	-4	-0.115
51	17	39000001	83257441	77	1.92202796100251	1.96551795039671	0.104451938636001	2	-0.13
52	18	1	23500000	29	2.03915801664359	2.04182387780666	0.0574296125684534	2	-0.331
53	18	23500001	80373285	108	1.29420511537204	1.30556511821631	0.0466366917413282	1	-10.246
54	19	500001	20000000	37	2.4752155476359	2.47825209443078	0.0512556732906059	2	-Inf
55	19	20500001	31000000	8	1.49511352926356	1.50824301208736	0.206494044049978	2	-1.763
56	19	31000001	58617616	48	2.30536305854525	2.31206370501627	0.0684243501084461	2	-5.293
57	20	1	64444167	106	2.00217243718857	2.00730814412513	0.0352922194159538	2	-0.078
58	21	14000001	46709983	60	1.75892653679892	1.77670291663137	0.0817187285411802	2	-2.202
59	22	16500001	50000000	58	1.80807047409597	1.8234174271849	0.079901180563924	2	-1.567
60	X	1	2500000	5	-4.66660933428505	-4.66638520827495	0.000281458391718381	-5	-Inf
61	X	2500001	155500000	271	1.72910449686535	1.74271528882948	0.0347276451115517	2	-12.894
62	X	155500001	156040895	2	-1.15942829423106	-1.07744420011101	1.07074602047048	-1	-0.026
