# Supplementary material for: Chromosomal instability and genomic alterations in cholangiocarcinoma from Northeastern Thailand
Source: J Pathol. 2025 Sep 15;267(3):261–74. doi: 10.1002/path.6464 (PMC12531121; doi:10.1002/path.6464)
Supplement: Supplementary file 3 — Table S2. CSV files (provided as separate Excel folder) [file PATH-267-261-s004.zip › N84_0043_0.3_cnv_500kb.csv]

	Chromosome	Start	End	Num_Bins	Segment_Mean	Segment_Mean2	Segment_SE	Copies	P_log10
1	1	1000001	248956422	395	2.00872172160784	2.02267120465009	0.0271531138752003	2	-0.394
2	2	1	242000000	408	2.02181499415067	2.02733642360327	0.017361602200993	2	-0.938
3	3	1	198000000	354	2.01308472043797	2.01781999977962	0.0194506349238316	2	-0.444
4	4	1	189500000	329	1.99346245034	1.99850624410985	0.0189186863432502	2	-0.028
5	5	500001	181000000	309	1.95864968215078	1.9670337307887	0.0249574295103287	2	-0.729
6	6	500001	28500000	53	2.15345326823008	2.15594399228353	0.0364296374264922	2	-4.73
7	6	28500001	33500000	7	-4.30487254303706	-3.70028151263355	0.854829319802028	-4	-0.139
8	6	33500001	170500000	244	2.02836644098107	2.03726853655659	0.0283783511454051	2	-0.723
9	7	1	159000000	256	2.04804002370822	2.06015855614305	0.0346441417924804	2	-1.084
10	8	1000001	145000000	245	1.8633849353978	1.90383573240917	0.0457593045057586	2	-1.449
11	9	500001	138000000	194	1.99346245034	1.99846340807534	0.0258842305682156	2	-0.021
12	10	1	133500000	228	2.01744914461892	2.02433584311598	0.0282165044471991	2	-0.411
13	11	1	135086622	238	1.92609556048923	1.94066760129347	0.0386659317152037	2	-0.903
14	12	500001	133275309	237	2.08089346903991	2.08958649579636	0.0301916138097278	2	-2.522
15	13	19500001	114364328	170	1.96951887292309	1.9747770970094	0.0274064513132059	2	-0.447
16	14	20000001	93000000	134	2.00654075669932	2.01805763845076	0.0449239080087185	2	-0.163
17	14	93000001	94500000	3	-4.4899203154957	-4.13655757878305	0.53010908788362	-4	-0.099
18	14	94500001	105500000	22	1.85044773876869	1.8567351250002	0.0794755665249155	2	-1.146
19	15	23500001	28000000	7	1.61977181434161	1.63401818353883	0.232160209452736	2	-0.94
20	15	29000001	31500000	3	-4.47432965016448	-4.4736066778668	0.0165545763171116	-4	-Inf
21	15	31500001	101500000	127	2	2.00709720324613	0.0401897823587981	2	-0.066
22	16	1	28500000	44	1.91959435727489	1.93365836849622	0.0898642358488787	2	-0.337
23	16	28500001	30500000	3	6.24551197340559	6.25328084184166	0.41076002593041	6	-0.27
24	16	30500001	90000000	81	2.06555188376278	2.06913305459859	0.0311860009493632	2	-1.575
25	17	500001	83257441	133	1.82891425140304	1.8991880079137	0.0882473914735292	2	-0.596
26	18	1	78500000	133	1.92826334090275	1.93531343136976	0.0338231261046433	2	-1.253
27	18	78500001	80373285	4	-0.0615263901876295	-0.0130972539380875	0.555263772503147	0	-0.008
28	19	500001	20000000	37	2.66080688913382	2.66819559533909	0.0819596824939177	3	-4.288
29	19	20500001	29500000	5	1.48922464630744	1.49156628057051	0.11653545674612	1	-4.609
30	19	29500001	35000000	11	1.92392813641341	1.92568799349985	0.0729366879711876	2	-0.511
31	19	35000001	58617616	40	2.44307029936207	2.453238160346	0.0875180268184923	2	-6.651
32	20	1	64444167	106	1.98257366099405	1.9888241028751	0.0372523791099682	2	-0.117
33	21	14000001	46709983	60	1.82676286252384	1.84614982497895	0.0880585157692562	2	-1.094
34	22	16500001	50000000	58	1.83106599661994	1.84828992045447	0.0829675797508604	2	-1.171
35	X	1	2500000	5	-4.66662105544074	-4.66642917478228	0.000237491884389307	-5	-Inf
36	X	2500001	89500000	153	-1.17800920308039	-1.16452681404861	0.0340045074721444	-1	-5.883
37	X	89500001	93000000	7	2.04804002370822	2.21750557291678	0.847810918665018	2	-0.098
38	X	93000001	156040895	113	-1.36925938958977	-1.35762308264345	0.0324828206693834	-1	-Inf
