# Supplementary material for: Chromosomal instability and genomic alterations in cholangiocarcinoma from Northeastern Thailand
Source: J Pathol. 2025 Sep 15;267(3):261–74. doi: 10.1002/path.6464 (PMC12531121; doi:10.1002/path.6464)
Supplement: Supplementary file 3 — Table S2. CSV files (provided as separate Excel folder) [file PATH-267-261-s004.zip › N84_0042_0.3_cnv_500kb.csv]

	Chromosome	Start	End	Num_Bins	Segment_Mean	Segment_Mean2	Segment_SE	Copies	P_log10
1	1	1000001	248956422	395	2.0021823935255	2.01343980782635	0.0232212407669476	2	-0.25
2	2	1	242000000	408	2.01965439929712	2.02342385309779	0.0134453643765418	2	-1.089
3	3	1	198000000	354	2.00873171702994	2.01132860862469	0.0161270857137562	2	-0.317
4	4	1	8500000	15	1.94772970178479	1.94887567654973	0.0524431572548028	2	-0.482
5	4	8500001	10500000	2	1.24987450478275	1.24897469897155	0.00649152236841566	1	-Inf
6	4	10500001	186500000	307	2	2.00098063172848	0.0115457821591582	2	-0.03
7	4	186500001	189500000	5	1.40089824395984	1.40885942462869	0.220414645470824	1	-1.197
8	5	500001	181000000	309	1.95860238240013	1.962646489966	0.0189951531597527	2	-1.308
9	6	500001	28500000	53	2.05028541121448	2.05123339488414	0.0285770972656187	2	-1.137
10	6	28500001	33500000	7	-4.30047171201192	-3.70427144131173	0.841739822947613	-4	-0.139
11	6	33500001	170500000	244	1.98691313909478	1.99358903965129	0.0236618699064717	2	-0.104
12	7	1	159000000	256	2.02839897389467	2.03471363790379	0.0256381199251488	2	-0.755
13	8	1000001	3000000	3	-2.63978524290535	-1.84398724278259	1.70731740786316	-2	-0.033
14	8	3000001	145000000	242	2	2.005208908821	0.0232306682852805	2	-0.085
15	9	500001	138000000	194	1.98473324565186	1.98735084290794	0.0190474253070094	2	-0.295
16	10	1	133500000	228	1.98255370936361	1.98585623917819	0.0200843996050912	2	-0.318
17	11	1	3500000	7	-0.108890382985866	-0.0345583565539603	0.474509030836265	0	-0.026
18	11	4000001	135086622	231	2.00873171702994	2.01336577950981	0.0238771384930332	2	-0.24
19	12	500001	133275309	237	2.05466698453431	2.05979892555137	0.0236940986919607	2	-1.935
20	13	19500001	114364328	170	1.96730695567622	1.97127408213329	0.0224065180668652	2	-0.699
21	14	20000001	93000000	134	1.98037453023002	1.99094436583153	0.0401417612419885	2	-0.085
22	14	93000001	94500000	3	-4.51155011370911	-4.20156128843723	0.465105378229436	-4	-0.177
23	14	94500001	105500000	22	1.99345496235144	1.99581131731757	0.0478690627758965	2	-0.031
24	15	23500001	28000000	7	1.81149895130464	1.8276245952663	0.257448841199358	2	-0.298
25	15	29000001	31500000	3	-4.42595853613021	-4.42422324732819	0.0276429549416467	-4	-Inf
26	15	31500001	101500000	127	1.94990352359855	1.95572004542372	0.0319266973444848	2	-0.781
27	16	1	90000000	128	2.03933772812138	2.04749508116649	0.0430215288682025	2	-0.569
28	17	500001	35500000	53	1.94121037927146	1.95069467203135	0.0666981365318996	2	-0.337
29	17	36500001	39000000	3	-3.96303181444387	-3.71973321349188	0.706656430789661	-4	-0.16
30	17	39000001	83257441	77	1.82225912820334	1.86218541385577	0.10107881581745	2	-0.763
31	18	1	80373285	137	1.92384123404077	1.93359570661032	0.0404496779561645	2	-0.997
32	19	500001	58617616	93	2.37165227779847	2.37839450405072	0.0472066870172139	2	-14.955
33	20	1	64444167	106	1.98909338969234	1.99155714356959	0.0291309077810906	2	-0.112
34	21	14000001	46709983	60	1.74498514683074	1.76062880167513	0.0780903259460364	2	-2.663
35	22	16500001	50000000	58	1.87619394569285	1.88912225547406	0.0721688249808845	2	-0.905
36	X	1	2500000	5	-4.6666209508707	-4.66644578174911	0.000220884917555431	-5	-Inf
37	X	2500001	155500000	271	2.01091553917406	2.02219071696186	0.0325231791142008	2	-0.305
38	X	155500001	156040895	2	-0.889613139005485	-0.769191393186173	1.34713776151396	-1	-0.064
