# Supplementary material for: Chromosomal instability and genomic alterations in cholangiocarcinoma from Northeastern Thailand
Source: J Pathol. 2025 Sep 15;267(3):261–74. doi: 10.1002/path.6464 (PMC12531121; doi:10.1002/path.6464)
Supplement: Supplementary file 3 — Table S2. CSV files (provided as separate Excel folder) [file PATH-267-261-s004.zip › N84_0041_0.3_cnv_500kb.csv]

	Chromosome	Start	End	Num_Bins	Segment_Mean	Segment_Mean2	Segment_SE	Copies	P_log10
1	1	1000001	248956422	395	1.99128682770207	2.00049807954747	0.0219228684225104	2	-0.008
2	2	1	242000000	408	2.01962546980128	2.02196725290833	0.0120027355912901	2	-1.172
3	3	1	198000000	354	2.00871886997477	2.01081656381053	0.0149241273119125	2	-0.329
4	4	1	189500000	329	2	2.00312469589595	0.014656526051442	2	-0.08
5	5	500001	181000000	309	1.96952882429338	1.97270960007365	0.0175136222156975	2	-0.924
6	6	500001	28500000	53	2.0567745008094	2.05691571190593	0.0236889795543762	2	-1.788
7	6	28500001	33500000	7	-4.35360140315263	-3.71368220162332	0.868792511157734	-4	-0.13
8	6	33500001	170500000	244	2.00435872277778	2.00851582137214	0.0207195443419952	2	-0.167
9	7	1	159000000	256	2.06553040568358	2.07255685267333	0.0266582509367944	2	-2.187
10	8	1000001	145000000	245	1.8979800694018	1.93035627728633	0.0402626141576973	2	-1.077
11	9	500001	138000000	194	2.00653861832387	2.00759345536831	0.0167817236336587	2	-0.186
12	10	1	133500000	228	2.01308044159097	2.01541981368241	0.0162268854261016	2	-0.466
13	11	1	3000000	6	0.0924781558414862	0.188419073116478	0.620188311151722	0	-0.118
14	11	3000001	135086622	232	2.01089947773047	2.01957025679027	0.0298677883216723	2	-0.29
15	12	500001	133275309	237	2.00871886997477	2.01327319909646	0.0217094170365388	2	-0.267
16	13	19500001	114364328	170	1.9738775761367	1.97625839748442	0.0179608409601405	2	-0.73
17	14	20000001	93000000	134	1.95214806111218	1.96291059370549	0.0390405319394367	2	-0.466
18	14	93000001	94500000	3	-4.50154638955446	-4.17178066402259	0.494886002644077	-4	-0.138
19	14	94500001	105500000	22	1.98257935308096	1.98331507573133	0.0423472274908302	2	-0.159
20	15	23500001	28000000	7	1.85696124750919	1.86921657954136	0.220865864456383	2	-0.257
21	15	29000001	31500000	3	-4.39991283266654	-4.39900263405576	0.0236977010665437	-4	-Inf
22	15	31500001	101500000	127	1.96300836731441	1.96521434026228	0.0227108638937427	2	-0.901
23	16	1	28500000	44	1.91096008943857	1.9177822783234	0.0627761368729728	2	-0.721
24	16	28500001	30500000	3	5.15476235466217	5.16071518827355	0.364919858757807	5	-0.181
25	16	30500001	90000000	81	2.04583763207471	2.04802638381914	0.0259255182714985	2	-1.194
26	17	500001	35500000	53	2.00217918333649	2.01164154722134	0.0695051641894168	2	-0.062
27	17	36500001	39000000	3	-4.03601859411907	-3.79732257909269	0.668070834533905	-4	-0.118
28	17	39000001	83257441	77	1.80962637279403	1.84688488239804	0.0963094930559113	2	-0.951
29	18	1	80373285	137	1.86990067159852	1.87699718251581	0.0330139759160761	2	-3.711
30	19	500001	58617616	93	2.24850114821097	2.25526513786631	0.0461721485537305	2	-7.491
31	20	1	64444167	106	1.94997706818614	1.95380200280277	0.0267967903782799	2	-1.072
32	21	14000001	46709983	60	1.79889248379654	1.81515877443012	0.0778401386535847	2	-1.755
33	22	16500001	50000000	58	1.8526509549845	1.86322801432156	0.0657866542114316	2	-1.425
34	X	1	156040895	278	-0.910535710443279	-0.0603941149243526	0.616993749156914	0	-0.035
