# Supplementary material for: Chromosomal instability and genomic alterations in cholangiocarcinoma from Northeastern Thailand
Source: J Pathol. 2025 Sep 15;267(3):261–74. doi: 10.1002/path.6464 (PMC12531121; doi:10.1002/path.6464)
Supplement: Supplementary file 3 — Table S2. CSV files (provided as separate Excel folder) [file PATH-267-261-s004.zip › N84_0040_0.3_cnv_500kb.csv]

	Chromosome	Start	End	Num_Bins	Segment_Mean	Segment_Mean2	Segment_SE	Copies	P_log10
1	1	1000001	248956422	395	2.01090304285405	2.02071921156721	0.0220616950533443	2	-0.459
2	2	1	242000000	408	2.03055096926661	2.03385330302742	0.0132647295164543	2	-1.97
3	3	1	198000000	354	2.04585264472106	2.0497209547605	0.0159093298408994	2	-2.75
4	4	1	186500000	324	2	2.00226728783012	0.0113109083481053	2	-0.075
5	4	186500001	189500000	5	1.13626591601279	1.15120123597863	0.285757070889986	1	-0.224
6	5	500001	181000000	309	1.9912839797954	1.99661800913083	0.0185070399522762	2	-0.068
7	6	500001	28500000	53	2.14023171411432	2.14257251020181	0.0361897665835328	2	-4.088
8	6	28500001	33500000	7	-4.31645725991611	-3.68396362157183	0.870852173980485	-4	-0.145
9	6	33500001	170500000	244	2.0392926457858	2.0446340079015	0.0243638054535758	2	-1.174
10	7	1	159000000	256	2.00872172160784	2.01446084053718	0.0228090784838898	2	-0.279
11	8	1000001	145000000	245	1.91093107505027	1.9417532915554	0.0396893316672774	2	-0.847
12	9	500001	138000000	194	1.9912839797954	1.9943284285022	0.0223278050239963	2	-0.097
13	10	1	45000000	73	2.01090304285405	2.01255316541333	0.0289031639137226	2	-0.178
14	10	45000001	51000000	7	1.35590303292114	1.36620228363867	0.202490677055599	1	-1.152
15	10	51000001	54500000	7	1.86554238201795	1.86578304462007	0.053671178433647	2	-1.907
16	10	54500001	115000000	108	2.08527998615842	2.08582270065624	0.0191566606752685	2	-5.127
17	10	115500001	133500000	33	1.82461182998234	1.82694285368515	0.0389876940638633	2	-5.043
18	11	1	3500000	7	-0.0542770559667654	0.0125738657457499	0.456535620227202	0	-0.01
19	11	4000001	135086622	231	1.9978204604423	2.00368728771848	0.0259964036175665	2	-0.052
20	12	500001	133275309	237	2.05679310303388	2.06104390297802	0.0235157903973831	2	-2.025
21	13	19500001	114364328	170	1.97822063961959	1.98052781387774	0.0183585152341236	2	-0.539
22	14	20000001	105500000	159	1.83321809817455	1.89440157838218	0.0631377359947597	2	-1.025
23	15	23500001	28000000	7	1.67067394247678	1.69151838423769	0.277270779056849	2	-0.575
24	15	29000001	32000000	4	-4.47838067533602	-4.47375697605775	0.037366545216938	-4	-Inf
25	15	33000001	101500000	126	1.95864968215078	1.96424210748957	0.0308987972395576	2	-0.607
26	16	1	90000000	128	1.90876614533837	1.9147180941314	0.0324654842994239	2	-2.065
27	17	500001	35500000	53	1.83106599661994	1.8415209668284	0.0660801465654624	2	-1.783
28	17	36500001	39000000	3	-3.94970879503898	-3.68043848417431	0.755617518484791	-4	-0.172
29	17	39000001	83257441	77	1.87201685990459	1.9006128120192	0.0863940412702295	2	-0.602
30	18	1	80373285	137	1.803121103141	1.81289219104276	0.0402003535118119	2	-5.488
31	19	500001	58617616	93	2.16889462806393	2.17576640688048	0.0471115008091021	2	-3.719
32	20	1	64444167	106	1.96517012760106	1.96906141146903	0.0302657684481525	2	-0.513
33	21	14000001	46709983	60	1.78380991585736	1.79828774952615	0.0769745686926151	2	-2.057
34	22	16500001	50000000	58	1.81386201234039	1.82287759022386	0.0639260323393488	2	-2.252
35	X	1	2500000	5	-4.66666666666667	-4.66666666666667	0	-5	-Inf
36	X	2500001	155500000	271	1.81816087038406	1.82627617312409	0.0276409444644329	2	-9.484
37	X	155500001	156040895	2	-0.790978174342444	-0.690663526519303	1.24751714004333	-1	-0.095
