# Supplementary material for: Chromosomal instability and genomic alterations in cholangiocarcinoma from Northeastern Thailand
Source: J Pathol. 2025 Sep 15;267(3):261–74. doi: 10.1002/path.6464 (PMC12531121; doi:10.1002/path.6464)
Supplement: Supplementary file 3 — Table S2. CSV files (provided as separate Excel folder) [file PATH-267-261-s004.zip › N84_0039_0.3_cnv_500kb.csv]

	Chromosome	Start	End	Num_Bins	Segment_Mean	Segment_Mean2	Segment_SE	Copies	P_log10
1	1	1000001	248956422	395	2.03933772812138	2.05133939587953	0.025109822702785	2	-1.388
2	2	1	4000000	6	1.41131198084223	1.41514957489141	0.119339803418145	1	-3.298
3	2	4000001	242000000	402	2.02402597228658	2.02740757579807	0.0154026471244261	2	-1.124
4	3	1	198000000	354	2.05247601929707	2.05701977604841	0.017784226202157	2	-2.871
5	4	1	189500000	329	1.98037453023002	1.98419168072879	0.0151300421212404	2	-0.529
6	5	500001	181000000	309	1.97601724342679	1.98307191369322	0.0238919128790973	2	-0.32
7	6	500001	28500000	53	2.16687979870764	2.17065867082447	0.0459939274804	2	-3.684
8	6	28500001	33500000	7	-4.61631482468617	-4.58150724547001	0.0409758743134633	-5	-Inf
9	6	33500001	168500000	240	2.05904998647277	2.06299887699992	0.0219938101107888	2	-2.379
10	6	168500001	170500000	4	-0.207589179285387	-0.135161126022537	0.690229641065818	0	-0.073
11	7	1	17000000	33	1.89566512465144	1.90007949202107	0.0567048607125385	2	-1.108
12	7	17000001	39500000	39	2.20449050548991	2.20619687063029	0.042828127950532	2	-5.831
13	7	39500001	48500000	17	2.75338488860793	2.75824772318133	0.101602905668615	3	-1.761
14	7	48500001	92000000	52	2.27111413502053	2.27783377793737	0.0627652388285352	2	-5.019
15	7	92000001	101500000	17	3.23522009209233	3.24506701373672	0.140851786620533	3	-1.087
16	7	101500001	159000000	98	1.76426024788319	1.77807004862697	0.0537162405569832	2	-4.443
17	8	1000001	2000000	2	-4.58958394161236	-4.58951664122759	0.00713262269419568	-5	-Inf
18	8	2500001	39000000	61	1.96077798998717	1.98170066955341	0.0802531904150256	2	-0.086
19	8	39000001	40000000	2	-2.43764856517581	-2.43456973489881	0.177197201824527	-2	-1.848
20	8	40500001	145000000	180	2	2.00410214430874	0.0251696374032522	2	-0.06
21	9	500001	138000000	194	1.97383913575716	1.97851153138394	0.0260982937188715	2	-0.387
22	10	1	45000000	73	2.03277340412139	2.03715948199014	0.0387693571963043	2	-0.471
23	10	45000001	51000000	7	1.21907795168234	1.22649383456809	0.17308077842696	1	-0.72
24	10	51000001	115000000	115	2.14701003515295	2.15032429570503	0.0251952626868156	2	-8.615
25	10	115500001	133500000	33	1.80934798738887	1.81298446106689	0.051312576906296	2	-3.572
26	11	1	3500000	7	-0.0545993037269978	0.00851257682153829	0.440834233247809	0	-0.007
27	11	4000001	56000000	86	2.00654825204047	2.01198201137096	0.0398912314406332	2	-0.117
28	11	56000001	57000000	2	-0.5932863853538	-0.592042497326793	0.104325193254988	-1	-4.036
29	11	57000001	135086622	143	2.07659628041284	2.08102577703087	0.0265099411665379	2	-2.65
30	12	500001	133275309	237	2.10295857988166	2.1102398427092	0.0274968984740342	2	-4.215
31	13	19500001	114364328	170	1.97601724342679	1.97940336046655	0.0225292519170897	2	-0.443
32	14	20000001	93000000	134	1.98691313909478	2.00037323506615	0.0452720559309775	2	-0.003
33	14	93000001	94500000	3	-4.49446026341942	-4.15017555084389	0.516491115822777	-4	-0.113
34	14	94500001	105500000	22	1.88051837426772	1.88837772371058	0.0896290894738159	2	-0.672
35	15	23500001	28000000	7	1.5643693586306	1.57967387910365	0.242032711054499	2	-1.084
36	15	29000001	31500000	3	-4.49093514696468	-4.48849657337982	0.0282190349924151	-4	-Inf
37	15	31500001	101500000	127	2.13157577527115	2.13779919324117	0.0382209043377901	2	-3.506
38	16	1	90000000	128	1.96077798998717	1.96942095600823	0.043792184198406	2	-0.314
39	17	500001	35500000	53	1.92384123404077	1.93589414505381	0.0756035477148623	2	-0.402
40	17	36500001	39000000	3	-4.09000315188984	-3.81376376812591	0.702327093670721	-4	-0.102
41	17	39000001	83257441	77	1.89999598201012	1.93998461147423	0.101080282152572	2	-0.258
42	18	1	80373285	137	1.86322923167998	1.87376209590537	0.0433597777558664	2	-2.444
43	19	500001	20000000	37	2.46614039928105	2.47113657237896	0.0574971836214877	2	-15.654
44	19	20500001	35000000	16	1.58759780457033	1.59642372432085	0.119635040726274	2	-3.129
45	19	35000001	58617616	40	2.31570846536895	2.32387087369655	0.0734821285083223	2	-4.981
46	20	1	64444167	106	1.99345496235144	2.0003120628769	0.0380061938124523	2	-0.003
47	21	14000001	46709983	60	1.74712539610684	1.76465676894847	0.0827868674330986	2	-2.349
48	22	16500001	50000000	58	1.80289723856949	1.81874248130421	0.0790600470231082	2	-1.66
49	X	1	2500000	5	-4.66655505583667	-4.66610394802524	0.00056271864142694	-5	-Inf
50	X	2500001	155500000	271	1.85027737523472	1.86120521504715	0.0315358675475241	2	-4.968
51	X	155500001	156040895	2	-0.897821445887052	-0.780181845041155	1.3293285982506	-1	-0.061
