# Supplementary material for: Chromosomal instability and genomic alterations in cholangiocarcinoma from Northeastern Thailand
Source: J Pathol. 2025 Sep 15;267(3):261–74. doi: 10.1002/path.6464 (PMC12531121; doi:10.1002/path.6464)
Supplement: Supplementary file 3 — Table S2. CSV files (provided as separate Excel folder) [file PATH-267-261-s004.zip › N84_0038_0.3_cnv_500kb.csv]

	Chromosome	Start	End	Num_Bins	Segment_Mean	Segment_Mean2	Segment_SE	Copies	P_log10
1	1	1000001	248956422	395	2.16831318542499	2.18758812911124	0.0340190755614861	2	-7.455
2	2	1	6000000	10	1.19194467297769	1.20061345273961	0.147053794035126	1	-0.763
3	2	6000001	242000000	398	2.08498729291464	2.09237027152293	0.0239178064211174	2	-3.949
4	3	1	198000000	354	2.12439374987857	2.13306731024934	0.0257045359021032	2	-6.646
5	4	1	189500000	329	2	2.00607200336423	0.0218998204131221	2	-0.107
6	5	500001	10000000	16	1.19194467297769	1.21668479322186	0.18080075919284	1	-0.637
7	5	10000001	174000000	281	2.05441710079135	2.06368892487284	0.0281388077006882	2	-1.627
8	5	174000001	181000000	12	1.44925470204273	1.46169138045297	0.165036961050482	1	-2.288
9	6	500001	28500000	53	2.276514076533	2.28849949373942	0.0803203921260684	2	-3.484
10	6	28500001	33500000	7	-4.29922962620384	-3.71192191564279	0.843566570025494	-4	-0.135
11	6	33500001	57500000	46	2.31869814582477	2.32541923112722	0.0693584359575606	2	-5.567
12	6	62000001	110500000	90	1.6929852733992	1.70030939501735	0.0459192751706208	2	-10.172
13	6	110500001	160000000	88	2.19032598873674	2.19535822988609	0.0386003287636476	2	-6.38
14	6	160000001	168500000	16	1.55792433845598	1.56494307375104	0.114452929867585	2	-3.842
15	6	168500001	170500000	4	-0.329153307248515	-0.25142071106958	0.70537537179069	0	-0.142
16	7	1	159000000	256	1.97395835821718	1.9903984007167	0.0393956010743732	2	-0.093
17	8	1000001	145000000	245	1.78240680134751	1.82148745415841	0.0481346423875643	2	-3.681
18	9	500001	33500000	61	1.63794194020494	1.64438715987231	0.0515850058131645	2	-11.265
19	9	34000001	36000000	3	4.56010265044415	4.57349017709727	0.523489826713299	5	-0.382
20	9	36500001	138000000	130	2.08280140738964	2.0919625867888	0.0454640668434521	2	-1.366
21	10	1	1500000	3	0.748593365942719	0.753293857157951	0.234453946861018	1	-0.534
22	10	1500001	3000000	2	1.17566510782752	1.17682285359951	0.136330029303755	1	-0.711
23	10	3000001	45000000	68	1.81449435511387	1.8230189743019	0.0555186029016074	2	-2.844
24	10	45000001	51000000	7	1.21640648913376	1.23115620176431	0.23114629260375	1	-0.499
25	10	51000001	67500000	30	2.27873110557393	2.28418425812321	0.0700846254022495	2	-4.3
26	10	67500001	74500000	13	2.89721638192823	2.90334847400783	0.112616264472788	3	-0.408
27	10	74500001	115000000	72	2.20355065809611	2.21193979876104	0.0583925337461849	2	-3.547
28	10	115500001	133500000	33	1.61472639554183	1.62338990968359	0.0851768066053776	2	-5.009
29	11	1	3500000	7	-0.360635155020213	-0.314987317360844	0.369855120521896	0	-0.404
30	11	4000001	135086622	231	1.98263324302068	1.99591463181531	0.0375255002041843	2	-0.039
31	12	500001	23000000	36	2.04787536987791	2.06987875298488	0.123187685734876	2	-0.244
32	12	23000001	27500000	9	6.12393891298442	6.1687707977479	0.496587598319459	6	-0.134
33	12	28000001	64500000	59	2.24993733252176	2.27094154914635	0.0998732549070759	2	-2.176
34	12	64500001	70500000	12	6.20700716368109	6.24100582121363	0.36175614357423	6	-0.296
35	12	70500001	71500000	2	3.61212923865464	3.61096167974776	0.0341606859535597	4	-Inf
36	12	71500001	125000000	104	1.81449435511387	1.82276354428568	0.0457515179469392	2	-3.97
37	12	125000001	133275309	15	0.71341039442449	0.72921622352874	0.150628944102322	1	-1.141
38	13	19500001	114364328	170	1.84666153718803	1.85421226233767	0.0336326611187553	2	-4.836
39	14	20000001	93000000	134	1.99131379028162	2.0068863527453	0.053732904283202	2	-0.047
40	14	93000001	94500000	3	-4.50426667937888	-4.17929058769007	0.487376078976594	-4	-0.147
41	14	94500001	105500000	22	1.71209447470497	1.72658195138184	0.126020629556417	2	-1.522
42	15	23500001	28000000	7	1.10470832274719	1.11865951770792	0.227144910462359	1	-0.221
43	15	29000001	32000000	4	-4.47231980228964	-4.471093279666	0.0166268621437028	-4	-Inf
44	15	33000001	101500000	126	2.0587800242516	2.07234289214504	0.0525399746596971	2	-0.773
45	16	1	90000000	128	1.90260661673016	1.91522031807553	0.0518624518477755	2	-0.991
46	17	500001	35500000	53	1.65485286936006	1.67213501335335	0.090898777572708	2	-3.509
47	17	36500001	39000000	3	-4.01435156917136	-3.71851141473277	0.769400486595889	-4	-0.146
48	17	39000001	83257441	77	2.04133682409679	2.09051219022596	0.115192205868287	2	-0.365
49	18	1	80373285	137	1.59786925973243	1.61600385192393	0.0549690712329023	2	-11.547
50	19	500001	58617616	93	2.15292528037039	2.17045505733621	0.0703482948373311	2	-1.813
51	20	1	10000000	18	1.84236797883147	1.84628699960332	0.071975305941857	2	-1.485
52	20	10500001	15500000	9	3.37421418804448	3.38053728136964	0.166469543125845	3	-1.653
53	20	15500001	25500000	17	1.22661395343471	1.23457597301169	0.108968812004164	1	-1.504
54	20	31500001	64444167	62	2.05441710079135	2.07087337342623	0.0821364809304982	2	-0.411
55	21	14000001	46709983	60	1.86384992675788	1.88734032618745	0.0964781547108553	2	-0.615
56	22	16500001	50000000	58	1.72059665455644	1.75062392199787	0.112213619508709	2	-1.581
57	X	1	2500000	5	-4.66655607179472	-4.66612978432167	0.000536882344993117	-5	-Inf
58	X	2500001	155500000	271	1.44509421143609	1.45840829635665	0.0342351944343214	1	-Inf
59	X	155500001	156040895	2	-1.20183992353134	-1.1140682703587	1.10234756580958	-1	-0.037
