# Supplementary material for: Chromosomal instability and genomic alterations in cholangiocarcinoma from Northeastern Thailand
Source: J Pathol. 2025 Sep 15;267(3):261–74. doi: 10.1002/path.6464 (PMC12531121; doi:10.1002/path.6464)
Supplement: Supplementary file 3 — Table S2. CSV files (provided as separate Excel folder) [file PATH-267-261-s004.zip › N84_0037_0.3_cnv_500kb.csv]

	Chromosome	Start	End	Num_Bins	Segment_Mean	Segment_Mean2	Segment_SE	Copies	P_log10
1	1	1000001	248956422	395	2.03705210139435	2.05067503525827	0.0267143345336657	2	-1.238
2	2	1	242000000	408	2.06545534311614	2.07079405467391	0.0189174778763862	2	-3.739
3	3	1	198000000	354	2.07201846435434	2.0785575515294	0.0205817199127303	2	-3.869
4	4	1	189500000	329	2	2.0033498528034	0.0182304488303536	2	-0.068
5	5	500001	181000000	309	1.97607982574518	1.98321478826801	0.0251614030781699	2	-0.297
6	6	500001	28500000	53	2.15763002414525	2.16225142088131	0.0539024872598437	2	-2.583
7	6	28500001	33500000	7	-4.30947014782647	-3.70949227199864	0.849246707833819	-4	-0.135
8	6	33500001	168500000	240	2.08077426675218	2.08522673205713	0.0239290558109488	2	-3.434
9	6	168500001	170500000	4	-0.0984996148818373	-0.0335120489732854	0.656373790869636	0	-0.018
10	7	1	159000000	256	2.0283247223122	2.03802717765955	0.0317681652011886	2	-0.636
11	8	1000001	3000000	3	-2.68017250252408	-1.97482786351788	1.58278417789579	-2	-0.006
12	8	3000001	145000000	242	1.99129678073618	1.99921222097274	0.0288355819310525	2	-0.01
13	9	500001	138000000	194	1.9956476797852	2.00069273307929	0.0265369921633364	2	-0.009
14	10	1	3000000	5	1.32996012528571	1.33468259884661	0.173266029276073	1	-1.272
15	10	3000001	121500000	202	2.06108170541457	2.06712805323663	0.0260556061251118	2	-2.001
16	10	121500001	133500000	21	1.67751971894173	1.68038524324052	0.067035849184279	2	-5.73
17	11	1	3500000	7	0.155366604458688	0.24204451885838	0.53912094649691	0	-0.185
18	11	4000001	135086622	231	2.03705210139435	2.04686783841313	0.0325839857731381	2	-0.823
19	12	500001	133275309	237	2.07420688201663	2.08294936239679	0.030043933892757	2	-2.239
20	13	19500001	114364328	170	1.96305057783357	1.96606122167979	0.024661400575582	2	-0.773
21	14	20000001	93000000	134	1.96956360297787	1.98189715457997	0.046538012506282	2	-0.157
22	14	93000001	94500000	3	-4.50158120681632	-4.1718386236841	0.494828042982565	-4	-0.138
23	14	94500001	105500000	22	1.82057302328186	1.8306630685055	0.109434646434057	2	-0.914
24	15	23500001	28000000	7	1.26408624884606	1.2784707020182	0.232909612666	1	-0.635
25	15	29000001	31500000	3	-4.47304419786508	-4.4720347064612	0.0197794188712226	-4	-Inf
26	15	31500001	101500000	127	1.94786595436416	1.95310970009201	0.0338662327367608	2	-0.779
27	16	1	28500000	44	1.67115165270745	1.67830626397833	0.0696953523357525	2	-5.407
28	16	28500001	30500000	3	5.15345122827273	5.15760456812422	0.246307217862643	5	-0.282
29	16	30500001	90000000	81	1.95654075031229	1.9621720093088	0.0417803437562674	2	-0.437
30	17	500001	83257441	133	1.78198410873738	1.85645204286526	0.0924963217015345	2	-0.918
31	18	1	80373285	137	1.81627968144711	1.82743028453607	0.0441206997215537	2	-4.037
32	19	500001	20000000	37	2.34162782531755	2.34955616095032	0.0754322567438433	2	-5.445
33	19	20500001	35000000	16	1.47741691180888	1.48239134751933	0.0856335805211558	1	-7.752
34	19	35000001	50500000	26	2.39080868845335	2.39689359647962	0.0904648680987495	2	-4.94
35	19	50500001	58617616	14	1.81198776077815	1.82322515845085	0.155976652819734	2	-0.59
36	20	1	64444167	106	1.91971212723754	1.92918674604566	0.0455844084411958	2	-0.92
37	21	14000001	46709983	60	1.7926917046944	1.81175500871681	0.0879823904538276	2	-1.49
38	22	16500001	50000000	58	1.67539667490552	1.69335992277761	0.0836866196814326	2	-3.605
39	X	1	2500000	5	-4.66666666666667	-4.66666666666667	0	-5	-Inf
40	X	2500001	89500000	153	-1.17093707443857	-1.16080429216295	0.0302866855866759	-1	-6.959
41	X	89500001	93000000	7	2.4649024101444	2.700449210253	1.01632437589781	3	-0.115
42	X	93000001	156040895	113	-1.28969252971667	-1.28074672546134	0.0301759573913806	-1	-Inf
