# Supplementary material for: Chromosomal instability and genomic alterations in cholangiocarcinoma from Northeastern Thailand
Source: J Pathol. 2025 Sep 15;267(3):261–74. doi: 10.1002/path.6464 (PMC12531121; doi:10.1002/path.6464)
Supplement: Supplementary file 3 — Table S2. CSV files (provided as separate Excel folder) [file PATH-267-261-s004.zip › N84_0036_0.3_cnv_500kb.csv]

	Chromosome	Start	End	Num_Bins	Segment_Mean	Segment_Mean2	Segment_SE	Copies	P_log10
1	1	1000001	248956422	395	2.00654825204047	2.01797434842096	0.0243930428106988	2	-0.336
2	2	1	242000000	408	2.00436514420566	2.00699218462962	0.0138888723414984	2	-0.211
3	3	1	198000000	354	2.01746914853437	2.02015131023723	0.015843075942441	2	-0.692
4	4	1	186000000	323	1.98909338969234	1.99041221978573	0.0130802081034058	2	-0.334
5	4	186000001	189500000	6	1.30138067061144	1.30361616277826	0.106406324641303	1	-2.364
6	5	500001	181000000	309	1.96077798998717	1.96556576003781	0.0193514880036479	2	-1.124
7	6	500001	28500000	53	2.06782027620555	2.07008047648826	0.0306340600984133	2	-1.654
8	6	28500001	33500000	7	-4.30353395603248	-3.68614874955626	0.86649978812912	-4	-0.144
9	6	33500001	170500000	244	2	2.00611966490724	0.0243345593740755	2	-0.096
10	7	1	159000000	256	2.01965439929712	2.02679662498155	0.0254285011789382	2	-0.535
11	8	1000001	145000000	245	1.9108293756133	1.94327976981923	0.039250018921002	2	-0.828
12	9	500001	138000000	194	1.99127399744456	1.99475481837114	0.0190545232545848	2	-0.106
13	10	1	133500000	228	2	2.00280528418765	0.0208520306931712	2	-0.049
14	11	1	3500000	7	-0.248542853647843	-0.187061125758588	0.428123192430822	0	-0.179
15	11	4000001	135086622	231	1.99345496235144	1.99991430677469	0.0255383578094693	2	-0.001
16	12	500001	133275309	237	2.04152655043068	2.04746458357948	0.025307524191275	2	-1.217
17	13	19500001	110500000	163	2.02402597228658	2.02719823359168	0.0192958755546074	2	-0.799
18	13	110500001	113500000	5	1.60663504062188	1.60760765457507	0.100273074446874	2	-4.041
19	13	113500001	114364328	2	1.23343967613216	1.23302230460572	0.0322393191273465	1	-12.309
20	14	20000001	93000000	134	1.98473324565186	1.99598933344308	0.0395581565940882	2	-0.037
21	14	93000001	94500000	3	-4.49864325875051	-4.16213837408355	0.504528292583116	-4	-0.126
22	14	94500001	105500000	22	1.86106969605246	1.86748270503128	0.0846085842165406	2	-0.931
23	15	23500001	28000000	7	1.6129872147562	1.63146008075387	0.26981188772014	2	-0.765
24	15	29000001	31500000	3	-4.4060752006986	-4.40471457876749	0.0254350430375893	-4	-Inf
25	15	31500001	101500000	127	1.96295395472886	1.96855704420842	0.0346676121028176	2	-0.438
26	16	1	90000000	128	2.01965439929712	2.0266717731495	0.0373184833009935	2	-0.323
27	17	500001	83257441	133	1.75783199980714	1.82744015398173	0.0858324178298958	2	-1.353
28	18	1	80373285	137	1.88484423146122	1.89441361969503	0.0407476874532338	2	-2.019
29	19	500001	58617616	93	2.31794193201026	2.32673201344309	0.0474659960852118	2	-11.234
30	20	1	64444167	106	1.99127399744456	1.99633697394489	0.0326962993953537	2	-0.041
31	21	14000001	46709983	60	1.74284525470931	1.75965867720125	0.0795784768751371	2	-2.598
32	22	16500001	50000000	58	1.84596294699021	1.86090329795686	0.0768235821751274	2	-1.154
33	X	1	2500000	5	-4.66666666666667	-4.66666666666667	0	-5	-Inf
34	X	2500001	155500000	271	1.99345496235144	2.00655586884766	0.0340615947912832	2	-0.072
35	X	155500001	156040895	2	-0.760407442031566	-0.656452921098472	1.27899648879666	-1	-0.103
