# Supplementary material for: Chromosomal instability and genomic alterations in cholangiocarcinoma from Northeastern Thailand
Source: J Pathol. 2025 Sep 15;267(3):261–74. doi: 10.1002/path.6464 (PMC12531121; doi:10.1002/path.6464)
Supplement: Supplementary file 3 — Table S2. CSV files (provided as separate Excel folder) [file PATH-267-261-s004.zip › N84_0035_0.3_cnv_500kb.csv]

	Chromosome	Start	End	Num_Bins	Segment_Mean	Segment_Mean2	Segment_SE	Copies	P_log10
1	1	1000001	248956422	395	2.01962867998343	2.03116572621313	0.0248236265419132	2	-0.679
2	2	1	242000000	408	1.99564198954826	1.99903714924307	0.0152222074138134	2	-0.022
3	3	1	198000000	354	2.02181142553215	2.0255665148219	0.0179799970295598	2	-0.81
4	4	1	189500000	329	2	2.00347351829486	0.0172479223984141	2	-0.076
5	5	500001	181000000	309	1.97387331056296	1.97998521225322	0.0206326916743282	2	-0.479
6	6	500001	28500000	53	2.05678380039813	2.05802017841636	0.0310016556190277	2	-1.213
7	6	28500001	33500000	7	-4.27494995715193	-3.68287543134836	0.855949320119168	-4	-0.148
8	6	33500001	170500000	244	2.01308258066461	2.02116377628038	0.0272147576879764	2	-0.36
9	7	1	159000000	256	2.07211289021052	2.08221495476559	0.0318591023090264	2	-2.006
10	8	1000001	2000000	2	-4.61511361871854	-4.61503227533761	0.00447853311326973	-5	-Inf
11	8	2500001	39000000	61	1.96517581316311	1.98481924796956	0.0780924908532938	2	-0.073
12	8	39000001	40000000	2	-2.51958171221507	-2.51619500661779	0.166440407843617	-3	-2.437
13	8	40500001	145000000	180	2.00217953955771	2.00647120086383	0.0266591105705237	2	-0.092
14	9	500001	138000000	194	1.99346351865422	1.99822837788896	0.0226158404335878	2	-0.028
15	10	1	133500000	228	1.9804001739357	1.98471372597331	0.0247277775799728	2	-0.27
16	11	1	3000000	6	-0.0738914671587354	0.01803547000457	0.594028209531648	0	-0.011
17	11	3000001	135086622	232	2.01090126000078	2.01871338798355	0.0306048989123841	2	-0.267
18	12	500001	133275309	237	2.08526600267743	2.09126285664179	0.0259837708447116	2	-3.352
19	13	19500001	110000000	162	1.95648401530284	1.95870312473305	0.0232053478269124	2	-1.124
20	13	110000001	114364328	8	1.32910719597863	1.33174431136017	0.0890315572307555	1	-3.711
21	14	20000001	93000000	134	1.98693024329945	1.99966286790662	0.0449297849244744	2	-0.003
22	14	93000001	94500000	3	-4.5001173927043	-4.16731905360523	0.499347613061439	-4	-0.132
23	14	94500001	103500000	18	2.07430418506861	2.07505676203491	0.04534575690396	2	-1.009
24	14	103500001	105500000	4	1.16694193661735	1.17201984667665	0.208185866888395	1	-0.389
25	15	23500001	28000000	7	1.78598887884464	1.80404370358395	0.259665196436177	2	-0.346
26	15	29000001	32000000	4	-4.48962311545169	-4.48730202715106	0.0234487453338767	-4	-Inf
27	15	33000001	101500000	126	1.96082920179052	1.96617498960111	0.0305537422239487	2	-0.571
28	16	1	28500000	44	1.90228940886976	1.91813384632906	0.0910415772168296	2	-0.434
29	16	28500001	30500000	3	5.03402094359939	5.04316155976454	0.426106099338285	5	-0.037
30	16	30500001	90000000	81	2.0502195337969	2.05566325097264	0.0389870906718669	2	-0.814
31	17	500001	83257441	133	1.78384496140931	1.8538965738093	0.0891771395325743	2	-0.994
32	18	1	80373285	137	1.77527285388023	1.78310988559864	0.036146038416107	2	-8.706
33	19	500001	18500000	34	2.70417188130011	2.71105328448017	0.0777020368769293	3	-3.698
34	19	18500001	35000000	19	1.93261095943805	1.94096392795787	0.10439812664619	2	-0.243
35	19	35000001	58617616	40	2.54916862775356	2.55939062583901	0.0861731022424167	3	-6.499
36	20	1	64444167	106	2.00653968733679	2.01137869336764	0.0345446124747958	2	-0.13
37	21	14000001	46709983	60	1.78384496140931	1.79972713775679	0.0807730345562984	2	-1.881
38	22	16500001	22000000	8	1.87851431384151	1.88305264983601	0.140885106859203	2	-0.391
39	22	22000001	24000000	3	-0.532162947129325	-0.50836898037253	0.451922395721035	-1	-0.558
40	22	24000001	50000000	47	1.94562728295503	1.95776135689064	0.0796693062094456	2	-0.225
41	X	1	2500000	5	-4.66654626389303	-4.66608703871003	0.000579627956640572	-5	-Inf
42	X	2500001	52500000	94	-1.30256401268675	-1.29444637216247	0.0313635942441485	-1	-Inf
43	X	52500001	79500000	40	-0.646353756956599	-0.630217750711618	0.0841379501510706	-1	-4.955
44	X	79500001	89500000	19	-1.07113901700682	-1.06806647423192	0.0509668161084715	-1	-0.741
45	X	89500001	93000000	7	2.1732811426494	2.34669858661585	0.848972047444106	2	-0.166
46	X	93000001	156040895	113	-1.24347759829809	-1.2348604635171	0.0311389794675728	-1	-13.335
