# Supplementary material for: Chromosomal instability and genomic alterations in cholangiocarcinoma from Northeastern Thailand
Source: J Pathol. 2025 Sep 15;267(3):261–74. doi: 10.1002/path.6464 (PMC12531121; doi:10.1002/path.6464)
Supplement: Supplementary file 3 — Table S2. CSV files (provided as separate Excel folder) [file PATH-267-261-s004.zip › N84_0034_0.3_cnv_500kb.csv]

	Chromosome	Start	End	Num_Bins	Segment_Mean	Segment_Mean2	Segment_SE	Copies	P_log10
1	1	1000001	248956422	395	2.3659502687337	2.37762519964165	0.023828349040598	2	-Inf
2	2	1	5000000	8	1.63121246313412	1.64206232203365	0.187046292414668	2	-1.254
3	2	5000001	88500000	148	2.0911151165802	2.09318056097038	0.0150080889915078	2	-9.272
4	2	95000001	242000000	252	1.82175782363409	1.82291746134421	0.0146843291252524	2	-Inf
5	3	1	198000000	354	2.04548025474096	2.04985729730308	0.0154041608287657	2	-2.917
6	4	1	186500000	324	2.01081460876161	2.01337094098045	0.012807973438251	2	-0.528
7	4	186500001	189500000	5	1.17334196398536	1.19050408791091	0.305159565148379	1	-0.274
8	5	500001	64000000	108	2.24214679423365	2.24809564522163	0.0386430824754367	2	-9.866
9	5	64000001	154500000	156	1.69018893592164	1.69166139641302	0.018987697210974	2	-Inf
10	5	154500001	181000000	45	2.23774557538631	2.24037228147669	0.041915272263121	2	-8.01
11	6	500001	28500000	53	1.75580492465152	1.75583810159199	0.0220439898087772	2	-Inf
12	6	28500001	33500000	7	-4.28736374362052	-3.72335985705243	0.813676578074993	-4	-0.134
13	6	33500001	170500000	244	1.66487964876002	1.66965255753109	0.0221478567651043	2	-Inf
14	7	1	159000000	256	2.41711662897768	2.42552134061839	0.0274672845810849	2	-Inf
15	8	1000001	145000000	245	2	2.04126280137516	0.0513586499029886	2	-0.375
16	9	500001	138000000	194	1.69863658363118	1.70027092488264	0.0176868069366556	2	-Inf
17	10	1	133500000	228	1.68385688126088	1.68543263076719	0.016081337905489	2	-Inf
18	11	1	3000000	6	-0.178573354586725	-0.0766934148184772	0.618414542338945	0	-0.045
19	11	3000001	135086622	232	2.03680542925438	2.04677982990932	0.0348075078450769	2	-0.747
20	12	500001	133275309	237	1.72613017810747	1.73155167018091	0.0234649975837993	2	-Inf
21	13	19500001	114364328	170	2.09764700354484	2.0983001635708	0.0157093119788495	2	-9.407
22	14	20000001	93000000	134	1.64172381761001	1.65136352785185	0.0366438147704766	2	-Inf
23	14	93000001	94500000	3	-4.50410676857693	-4.17855255824804	0.488114108418623	-4	-0.146
24	14	94500001	105500000	22	1.65434901221972	1.6567260414464	0.0412468997384468	2	-Inf
25	15	23500001	28000000	7	1.08665278235325	1.09721020350378	0.194151987362876	1	-0.21
26	15	29000001	32000000	4	-4.45301858833956	-4.45194694104359	0.016986365716523	-4	-Inf
27	15	33000001	64000000	54	1.38980943071221	1.39107432960017	0.0270382383847297	1	-Inf
28	15	64000001	101500000	72	1.97623871202751	1.97959469137219	0.0299049519582312	2	-0.305
29	16	1	28500000	44	1.65434901221972	1.66098179158381	0.0588851347929322	2	-8.068
30	16	28500001	30500000	3	4.93748490904567	4.94580564167736	0.378312507433989	5	-0.053
31	16	30500001	90000000	81	1.67963726440199	1.68237753997881	0.027073106334202	2	-Inf
32	17	500001	83257441	133	1.45800430791119	1.52335385579088	0.0805511552679758	2	-8.485
33	18	1	45000000	71	2.06719185926666	2.07040222767385	0.0324955616894804	2	-1.519
34	18	45000001	80373285	66	1.13092440223869	1.14388017192794	0.0656885859646505	1	-1.545
35	19	500001	22000000	39	2.1369045855177	2.14505345285239	0.0756267648890063	2	-1.259
36	19	28000001	58617616	54	3.2680753248938	3.27741928906816	0.0733906659556521	3	-3.805
37	20	1	25500000	44	1.78342157375705	1.78601999105941	0.0341827195365027	2	-9.414
38	20	31500001	64444167	62	2.0411421408317	2.04425629627824	0.0376736389936112	2	-0.62
39	21	14000001	46709983	60	1.46007677925228	1.47046960281682	0.0657229523596375	1	-12.088
40	22	16500001	50000000	58	1.57460260081568	1.58454051852501	0.0636811829873523	2	-10.165
41	X	1	2500000	5	-4.66666666666667	-4.66666666666667	0	-5	-Inf
42	X	2500001	52500000	94	-1.11385795220427	-1.10690181774177	0.0294549842317079	-1	-3.546
43	X	52500001	79500000	40	-0.49220489679069	-0.475651729451698	0.084714845866532	0	-7.706
44	X	79500001	89500000	19	-0.931650857521171	-0.928470791660506	0.0546085341352763	-1	-0.721
45	X	89500001	93000000	7	2.47518018366114	2.69299642048837	0.991689285095634	3	-0.121
46	X	93000001	156040895	113	-1.0885598836983	-1.08060221624321	0.0281037309941819	-1	-2.384
