# Supplementary material for: Chromosomal instability and genomic alterations in cholangiocarcinoma from Northeastern Thailand
Source: J Pathol. 2025 Sep 15;267(3):261–74. doi: 10.1002/path.6464 (PMC12531121; doi:10.1002/path.6464)
Supplement: Supplementary file 3 — Table S2. CSV files (provided as separate Excel folder) [file PATH-267-261-s004.zip › N84_0033_0.3_cnv_500kb.csv]

	Chromosome	Start	End	Num_Bins	Segment_Mean	Segment_Mean2	Segment_SE	Copies	P_log10
1	1	1000001	248956422	395	2	2.01176828217843	0.0232773341728685	2	-0.212
2	2	1	242000000	408	2.00873314681791	2.01147483649052	0.0133753000720823	2	-0.408
3	3	1	198000000	354	2.02402990870559	2.02709392414514	0.0149399372884463	2	-1.156
4	4	1	8500000	15	2.0766088544959	2.07795728417217	0.0611324714393371	2	-0.694
5	4	8500001	12500000	6	1.59387491080156	1.59685161285526	0.114708411591502	2	-3.356
6	4	13000001	118000000	180	2.03934417690132	2.04174254231816	0.0150546985677652	2	-2.255
7	4	118000001	120500000	5	1.5981057210052	1.59921067159235	0.0920188966671555	2	-4.877
8	4	120500001	186500000	118	2.03715535248715	2.03849961821657	0.0169855977448678	2	-1.631
9	4	186500001	189500000	5	1.0924949626715	1.11122559830169	0.325086990775366	1	-0.135
10	5	500001	181000000	309	1.97601332115716	1.98118958509643	0.0184210778088222	2	-0.513
11	6	500001	28500000	53	2.05029365804605	2.05115429054111	0.027640356277736	2	-1.192
12	6	28500001	33500000	7	-4.25177145304045	-3.68494944182502	0.838340015645279	-4	-0.151
13	6	33500001	170500000	244	1.98473074802498	1.99066474096156	0.0235166481408839	2	-0.16
14	7	1	159000000	256	2.00654932420604	2.01319029068852	0.0258444530095466	2	-0.215
15	8	1000001	3000000	3	-2.58337581515868	-1.85980195467795	1.67825048077224	-2	-0.03
16	8	3000001	145000000	242	1.98473074802498	1.9931938852893	0.0256788085191823	2	-0.102
17	9	500001	138000000	194	2.0284036275464	2.03175349052388	0.019443657551262	2	-0.989
18	10	1	45000000	73	1.99345389123829	1.99691850818458	0.0307469591509655	2	-0.036
19	10	45000001	48500000	3	0.959386285288531	0.968558989281575	0.333150188211377	1	-0.034
20	10	48500001	133500000	152	2.0284036275464	2.02978157431594	0.0199269259757626	2	-0.87
21	11	1	3500000	7	0.00702186947845096	0.0757061453205573	0.460595214069734	0	-0.061
22	11	4000001	135086622	231	1.99127256952758	1.99734739351265	0.0266490744291465	2	-0.036
23	12	500001	133275309	237	2.03934417690132	2.04408082613362	0.0228768039862865	2	-1.268
24	13	19500001	114364328	170	2	2.00335638704942	0.0203277072951188	2	-0.061
25	14	20000001	93000000	134	1.96947900235802	1.98041539846163	0.0400383607958468	2	-0.204
26	14	93000001	94500000	3	-4.51249665024387	-4.20412297286588	0.462543693800784	-4	-0.181
27	14	94500001	105500000	22	1.94772116234776	1.9530323412183	0.0804408732639783	2	-0.252
28	15	23500001	28000000	7	1.71287779115194	1.72792051361511	0.247018813554483	2	-0.568
29	15	29000001	31500000	3	-4.43124183595334	-4.43117089537615	0.011368313596251	-4	-Inf
30	15	31500001	101500000	127	1.92816965305972	1.93441285662839	0.0345061700621484	2	-1.242
31	16	1	28500000	44	1.84162418238508	1.85005822839208	0.0719581150113747	2	-1.43
32	16	28500001	30500000	3	3.95195960029991	3.95745288054481	0.333107576855736	4	-0.047
33	16	30500001	90000000	81	2.02184358519257	2.02298368888327	0.0222523353739856	2	-0.52
34	17	500001	83257441	133	1.75136665985975	1.81485213127837	0.0836127672849273	2	-1.572
35	18	1	80373285	137	1.90647969465212	1.91636661852508	0.0402895652760154	2	-1.421
36	19	500001	58617616	93	2.19787844446771	2.20624597762664	0.0456981674228515	2	-5.195
37	20	1	64444167	106	2.00436585886577	2.00940237829881	0.0308125866252926	2	-0.119
38	21	14000001	46709983	60	1.77279938272043	1.78796826575957	0.0773967620756177	2	-2.211
39	22	16500001	22000000	8	2.098577484746	2.10201641514593	0.104274131000187	2	-0.484
40	22	22000001	24000000	3	-0.69705843917348	-0.689706683377558	0.240132877529459	-1	-0.707
41	22	24000001	50000000	47	1.98255085540064	1.98724072525463	0.0499459841691928	2	-0.098
42	X	1	2500000	5	-4.66648374361108	-4.66619637207144	0.000289728074078065	-5	-Inf
43	X	2500001	155500000	271	1.96947900235802	1.98172237428568	0.0320957208776314	2	-0.245
44	X	155500001	156040895	2	-0.886733213324018	-0.756895192169313	1.40312336964428	-1	-0.064
