# Supplementary material for: Chromosomal instability and genomic alterations in cholangiocarcinoma from Northeastern Thailand
Source: J Pathol. 2025 Sep 15;267(3):261–74. doi: 10.1002/path.6464 (PMC12531121; doi:10.1002/path.6464)
Supplement: Supplementary file 3 — Table S2. CSV files (provided as separate Excel folder) [file PATH-267-261-s004.zip › N84_0032_0.3_cnv_500kb.csv]

	Chromosome	Start	End	Num_Bins	Segment_Mean	Segment_Mean2	Segment_SE	Copies	P_log10
1	1	1000001	248956422	395	2.00654932420604	2.01706018714486	0.0217764371510433	2	-0.363
2	2	1	242000000	408	2.01310186385643	2.01548108698261	0.0121601688158391	2	-0.693
3	3	1	198000000	354	2.01747200998131	2.02101336282188	0.0144492314184249	2	-0.836
4	4	1	186000000	323	2	2.00060283671164	0.0115067756375645	2	-0.019
5	4	186000001	189500000	6	1.36130557329483	1.36717457177171	0.163942756265791	1	-1.6
6	5	500001	181000000	309	1.97383485761919	1.97922180315764	0.0184217462231016	2	-0.586
7	6	500001	28500000	53	2.07002523221693	2.07029418662369	0.0262060522081576	2	-2.136
8	6	28500001	33500000	7	-4.31553943057857	-3.67573899379557	0.874846716567099	-4	-0.148
9	6	33500001	170500000	244	2.00436585886577	2.00814898215123	0.0210441084483907	2	-0.156
10	7	1	19000000	36	1.90647969465212	1.90982293705511	0.0482211330266004	2	-1.211
11	7	19000001	39500000	36	2.35378462219641	2.35662983638801	0.0510888237104858	2	-11.532
12	7	39500001	44000000	9	3.35229423695108	3.35438927566001	0.0877359867184646	3	-4.271
13	7	44000001	76000000	32	2.5046488045697	2.50982987987154	0.0627637191187116	3	-14.239
14	7	77000001	84500000	13	1.84162418238508	1.84342726036389	0.0447938525304541	2	-3.325
15	7	84500001	101500000	32	3.28302659914698	3.29150642974716	0.0999626132528924	3	-2.451
16	7	101500001	159000000	98	1.77494462000026	1.78836646117836	0.0549245877833181	2	-3.933
17	8	1000001	3000000	3	-2.60527942197886	-1.81612176586863	1.7157686554838	-2	-0.039
18	8	3000001	145000000	242	2.0284036275464	2.03620346558724	0.0247000186818086	2	-0.846
19	9	500001	138000000	194	1.9607715790948	1.96262432472915	0.0178483229458205	2	-1.441
20	10	1	133500000	228	2	2.00188640292798	0.0184310739771161	2	-0.037
21	11	1	135086622	238	1.93468360737806	1.94588495615472	0.0312985889632937	2	-1.077
22	12	500001	133275309	237	2.04153335858708	2.04537894420529	0.0214389759660096	2	-1.465
23	13	19500001	114364328	170	1.97819214196673	1.97976257483409	0.0189901922467956	2	-0.543
24	14	20000001	93000000	134	1.98255085540064	1.99325256894578	0.040411406175737	2	-0.062
25	14	93000001	94500000	3	-4.49545479526047	-4.15281855633502	0.513848110331643	-4	-0.116
26	14	94500001	105500000	22	1.93468360737806	1.94071249656292	0.0765624003649662	2	-0.358
27	15	23500001	28000000	7	1.7385241751798	1.75695672710101	0.268977659995869	2	-0.436
28	15	29000001	31500000	3	-4.48480095635889	-4.48209254441703	0.0321255767065575	-4	-Inf
29	15	31500001	101500000	127	2.11397678358085	2.11823917489945	0.0298894815364492	2	-4.118
30	16	1	28500000	44	1.88482546340381	1.89119175999161	0.0579708606422033	2	-1.218
31	16	28500001	30500000	3	3.60317320768877	3.60662984168759	0.228573365803785	4	-1.069
32	16	30500001	90000000	81	2.00654932420604	2.00771087265206	0.024290093964431	2	-0.124
33	17	500001	35500000	53	1.95642001109275	1.96170356530934	0.0536304552569928	2	-0.323
34	17	36500001	39000000	3	-4.03998924862595	-3.79596481692586	0.674444572922897	-4	-0.118
35	17	39000001	83257441	77	1.80716605178886	1.84377345246913	0.0957045490118882	2	-0.989
36	18	1	80373285	137	1.88049890441326	1.88927245345618	0.0393813676205533	2	-2.307
37	19	500001	58617616	93	2.22891962954902	2.23707771454873	0.0463935528006321	2	-6.492
38	20	1	64444167	106	2.0262165894902	2.02856445146619	0.0277718307498123	2	-0.518
39	21	14000001	46709983	60	1.67876264128495	1.69381268876328	0.0761560851491868	2	-4.236
40	22	16500001	50000000	58	1.85888754575611	1.87109912387419	0.0684892183575807	2	-1.223
41	X	1	2500000	5	-4.66666666666667	-4.66666666666667	0	-5	-Inf
42	X	2500001	155500000	271	1.90864708277071	1.91853198299672	0.0295141891361502	2	-2.238
43	X	155500001	156040895	2	-0.74742301563073	-0.629293100465537	1.35796626218992	-1	-0.105
