# Supplementary material for: Chromosomal instability and genomic alterations in cholangiocarcinoma from Northeastern Thailand
Source: J Pathol. 2025 Sep 15;267(3):261–74. doi: 10.1002/path.6464 (PMC12531121; doi:10.1002/path.6464)
Supplement: Supplementary file 3 — Table S2. CSV files (provided as separate Excel folder) [file PATH-267-261-s004.zip › N84_0031_0.3_cnv_500kb.csv]

	Chromosome	Start	End	Num_Bins	Segment_Mean	Segment_Mean2	Segment_SE	Copies	P_log10
1	1	1000001	248956422	395	2	2.01087045254858	0.023354210918012	2	-0.193
2	2	1	242000000	408	2.02179716272591	2.02610341439674	0.0149414125086525	2	-1.094
3	3	1	198000000	354	2.03270908493433	2.03638007267442	0.0169241800680334	2	-1.5
4	4	1	189500000	329	2	2.00316368821519	0.0153420114483707	2	-0.077
5	5	500001	181000000	309	1.97171687396028	1.97729905482144	0.019464959375262	2	-0.613
6	6	500001	28500000	53	2.02834324878333	2.03042420395844	0.0347914180098941	2	-0.418
7	6	28500001	33500000	7	-4.31152108655814	-3.70017330810474	0.865224906128272	-4	-0.137
8	6	33500001	170500000	244	1.94132536070178	1.94803082447829	0.0255401437296292	2	-1.378
9	7	1	159000000	256	2.05674662031025	2.06721816789288	0.0298041803913614	2	-1.618
10	8	1000001	145000000	245	1.91533099011166	1.9492064268596	0.041923351629205	2	-0.647
11	9	500001	138000000	194	1.9001912650334	1.90413061043865	0.0204591930493739	2	-5.555
12	10	1	133500000	228	2.01961584555186	2.02458119185707	0.0230427480487036	2	-0.544
13	11	1	3500000	7	-0.0835035180521011	-0.00985396166883947	0.473384432317686	0	-0.007
14	11	4000001	135086622	231	2.01089413441446	2.01992340709057	0.0294949682413744	2	-0.302
15	12	500001	133275309	237	2.06987614679242	2.07576224897064	0.0265687088847816	2	-2.361
16	13	19500001	114364328	170	1.95000153508662	1.95382840203535	0.0229053158632155	2	-1.358
17	14	20000001	93000000	134	1.98911475948252	2.00127457412875	0.0435825109588402	2	-0.01
18	14	93000001	94500000	3	-4.5040976140058	-4.17934765293517	0.487319013731497	-4	-0.147
19	14	94500001	105500000	22	1.83335345132831	1.83941693771059	0.0856908073850218	2	-1.215
20	15	23500001	28000000	7	1.66669320605527	1.68481296310829	0.259629346606061	2	-0.648
21	15	29000001	32000000	4	-4.51904202910631	-4.51622435447556	0.0246688842231233	-5	-Inf
22	15	33000001	101500000	126	1.97606421080557	1.97982721588231	0.0281816947558047	2	-0.324
23	16	1	28500000	44	1.84626312067705	1.85958154971033	0.0825521699577067	2	-1.051
24	16	28500001	30500000	3	4.78908998464309	4.79727773857053	0.360236967774362	5	-0.241
25	16	30500001	90000000	81	2.01307402856499	2.01649118166477	0.0297840245145447	2	-0.237
26	17	500001	35500000	53	1.91965982765122	1.92862348354136	0.0658211625032817	2	-0.556
27	17	36500001	39000000	3	-4.01025420073874	-3.76098644947271	0.696739463612177	-4	-0.136
28	17	39000001	83257441	77	1.86134058847643	1.90326887527665	0.101697846225613	2	-0.467
29	18	1	80373285	137	1.89154782018945	1.90178970940391	0.0414778376772965	2	-1.747
30	19	500001	58617616	93	2.2839140034159	2.29411103837035	0.053640278209036	2	-7.379
31	20	1	64444167	106	1.92832177180089	1.93397509365402	0.0342971179449806	2	-1.266
32	21	14000001	46709983	60	1.76685751902325	1.78423008046047	0.0829193587680163	2	-2.033
33	22	16500001	50000000	58	1.78184284604988	1.79608173086095	0.0748955998732512	2	-2.189
34	X	1	2500000	5	-4.66655549295438	-4.66612565382939	0.000541012837280697	-5	-Inf
35	X	2500001	52500000	94	-1.31931619593226	-1.31097947005301	0.0293962849778771	-1	-Inf
36	X	52500001	79500000	40	-0.780696102548482	-0.765724780934587	0.0793774255591093	-1	-2.5
37	X	79500001	89500000	19	-1.10454975126794	-1.10294136363654	0.0361807002050448	-1	-2.353
38	X	89500001	93000000	7	2.44945148313381	2.69862619190707	1.05195494720488	3	-0.111
39	X	93000001	156040895	113	-1.30695865970822	-1.29907658960969	0.028738632711918	-1	-Inf
