# Supplementary material for: Chromosomal instability and genomic alterations in cholangiocarcinoma from Northeastern Thailand
Source: J Pathol. 2025 Sep 15;267(3):261–74. doi: 10.1002/path.6464 (PMC12531121; doi:10.1002/path.6464)
Supplement: Supplementary file 3 — Table S2. CSV files (provided as separate Excel folder) [file PATH-267-261-s004.zip › N84_0030_0.3_cnv_500kb.csv]

	Chromosome	Start	End	Num_Bins	Segment_Mean	Segment_Mean2	Segment_SE	Copies	P_log10
1	1	1000001	248956422	395	2.01307830321671	2.02724503157111	0.0264822902153673	2	-0.518
2	2	1	242000000	408	2.01962226066898	2.02382577780078	0.0171961751446859	2	-0.78
3	3	1	198000000	354	2.0218042917966	2.02755628107861	0.0196656160023121	2	-0.793
4	4	1	189500000	329	2.00653754966039	2.0104346022266	0.017908319033402	2	-0.252
5	5	500001	181000000	309	1.96301440329218	1.97200534258381	0.0250138043309914	2	-0.58
6	6	500001	28500000	53	2.08743076024891	2.09182076807042	0.0413885742852369	2	-1.576
7	6	28500001	33500000	7	-4.36400244920045	-3.71486821590321	0.86346821105221	-4	-0.13
8	6	33500001	168500000	240	2.0458301294374	2.05079566704023	0.0231410952518832	2	-1.55
9	6	168500001	170500000	4	-0.328241096729177	-0.27021456977043	0.603386921440639	0	-0.184
10	7	1	159000000	256	2.03053597619149	2.04279924979473	0.033391085998703	2	-0.699
11	8	1000001	145000000	245	1.87855383257152	1.91929824302787	0.0466809477323238	2	-1.077
12	9	500001	138000000	194	1.97605639568827	1.98068131476865	0.0263600642454938	2	-0.334
13	10	1	133500000	228	1.99346565423555	1.99934534851077	0.0279900390906735	2	-0.008
14	11	1	3500000	7	-0.165043181397467	-0.0907814703634104	0.47448003220151	0	-0.071
15	11	4000001	135086622	231	1.98040657439446	1.98868522130874	0.0309677706392304	2	-0.146
16	12	500001	133275309	237	2.06770917880587	2.07643995373862	0.0319951504467594	2	-1.772
17	13	19500001	114364328	170	1.97170764093582	1.97693278910039	0.0257597611388852	2	-0.431
18	14	20000001	93000000	134	2	2.01116297701227	0.0435616695126914	2	-0.098
19	14	93000001	94500000	3	-4.49606970965583	-4.1550626385925	0.511604028074164	-4	-0.118
20	14	94500001	105500000	22	1.87855383257152	1.88773515156097	0.107543083515201	2	-0.528
21	15	23500001	101500000	137	1.6644623862617	1.77032643509222	0.0888189881286994	2	-2.013
22	16	1	28500000	44	1.77106312386974	1.78314185960846	0.0835824696690323	2	-2.024
23	16	28500001	30500000	3	5.14098014296496	5.14218978037266	0.149445520192491	5	-0.467
24	16	30500001	90000000	81	2.02616942201717	2.02903167511847	0.0330829729007665	2	-0.42
25	17	500001	83257441	133	1.80751011007163	1.88217567362371	0.0902573396740267	2	-0.717
26	18	1	80373285	137	1.86560795705356	1.87692152244513	0.0447711703703291	2	-2.224
27	19	500001	19500000	36	2.53765716889516	2.54469919587901	0.0726527541864295	3	-9.434
28	19	19500001	35500000	18	1.62418745639142	1.63033791607175	0.0911897620025859	2	-4.298
29	19	35500001	58617616	39	2.23737024221453	2.25110303860787	0.0952349266839379	2	-2.077
30	20	1	64444167	106	1.96953379754226	1.97653908136094	0.0399047726593132	2	-0.254
31	21	14000001	46709983	60	1.79034577156934	1.80761681123731	0.0834363304102055	2	-1.675
32	22	16500001	50000000	58	1.73258433366084	1.75278761586461	0.0913935033353354	2	-2.165
33	X	1	2500000	5	-4.66666666666667	-4.66666666666667	0	-5	-Inf
34	X	2500001	89500000	153	-1.19873481709314	-1.18792494022632	0.0306590861695839	-1	-9.055
35	X	89500001	93000000	7	1.96736031013713	2.13662737479651	0.824675327785702	2	-0.061
36	X	93000001	156040895	113	-1.34025214661028	-1.32938233209125	0.0317737549097975	-1	-Inf
