# Supplementary material for: Chromosomal instability and genomic alterations in cholangiocarcinoma from Northeastern Thailand
Source: J Pathol. 2025 Sep 15;267(3):261–74. doi: 10.1002/path.6464 (PMC12531121; doi:10.1002/path.6464)
Supplement: Supplementary file 3 — Table S2. CSV files (provided as separate Excel folder) [file PATH-267-261-s004.zip › N84_0029_0.3_cnv_500kb.csv]

	Chromosome	Start	End	Num_Bins	Segment_Mean	Segment_Mean2	Segment_SE	Copies	P_log10
1	1	1000001	248956422	395	2.00871032625295	2.02077011800164	0.0245700264198424	2	-0.4
2	2	1	242000000	408	2.02614803831737	2.02862557771985	0.0143207435615216	2	-1.341
3	3	1	198000000	354	2.03487542412883	2.03856879563764	0.016674345229063	2	-1.684
4	4	1	186500000	324	2.01088879633486	2.01381173035574	0.0139306426074825	2	-0.493
5	4	186500001	189500000	5	1.21479543523532	1.21659129637331	0.114243821733779	1	-1.237
6	5	500001	181000000	309	1.97390314035818	1.98002620411481	0.0216212639655993	2	-0.449
7	6	500001	28500000	53	2.07421903095932	2.07557546073961	0.0322775098314296	2	-1.716
8	6	28500001	33500000	7	-4.29766823823407	-3.69421639783502	0.855187729467111	-4	-0.142
9	6	33500001	168500000	240	2.04142469526586	2.04562043794117	0.0211850230619155	2	-1.505
10	6	168500001	170500000	4	-0.17596374843815	-0.115437244698598	0.638185129397725	0	-0.067
11	7	1	159000000	256	2.03924124947938	2.04946714935904	0.0299193036249362	2	-1.008
12	8	1000001	3000000	3	-2.75718957101208	-1.96370463657066	1.67156404795355	-2	-0.008
13	8	3000001	145000000	242	1.9630445536582	1.97055517001484	0.0255586486073616	2	-0.603
14	9	500001	138000000	194	1.98912008885187	1.99333571025627	0.0224515841604776	2	-0.115
15	10	1	133500000	228	2	2.00396920337223	0.0218719841637337	2	-0.068
16	11	1	3500000	7	0.0960295876718034	0.183075979912384	0.526052486033839	0	-0.138
17	11	4000001	135086622	231	1.9847706122449	1.99340493703907	0.0303703066294784	2	-0.082
18	12	500001	133275309	237	2.03269304456476	2.03977089535883	0.0253664275804911	2	-0.932
19	13	19500001	114364328	170	1.95653366652784	1.95882962744489	0.0204216792866178	2	-1.359
20	14	20000001	93000000	134	1.96521556018326	1.97657904771722	0.0411885565125461	2	-0.244
21	14	93000001	94500000	3	-4.50696360960711	-4.18799138360514	0.478675283061525	-4	-0.158
22	14	94500001	105500000	22	1.79694433985839	1.80488397745154	0.0968849725296299	2	-1.356
23	15	23500001	28000000	7	1.50872025544912	1.52320418950488	0.230153168272501	2	-1.417
24	15	29000001	31500000	3	-4.44295827849507	-4.44294578328475	0.0029006971049595	-4	-Inf
25	15	31500001	101500000	127	1.98259640705262	1.98523515675527	0.0271044617093726	2	-0.232
26	16	1	28500000	44	1.6710986422324	1.68181540599085	0.0740478394018433	2	-4.762
27	16	28500001	30500000	3	4.74875975010412	4.7519907894467	0.26353854670006	5	-0.46
28	16	30500001	90000000	81	1.94785745939192	1.95100619618686	0.0311446560336088	2	-0.937
29	17	500001	83257441	133	1.77552748576982	1.83940627190648	0.0826863703288994	2	-1.283
30	18	1	80373285	137	1.83773427738442	1.84808213699892	0.0397852492204427	2	-3.872
31	19	500001	20000000	37	2.30156661391087	2.30603794606834	0.0626820420241957	2	-5.98
32	19	20500001	35000000	16	1.54859182007497	1.55524551315539	0.10158431739502	2	-4.922
33	19	35000001	58617616	40	2.19735776759684	2.2068096624255	0.0824952780778306	2	-1.914
34	20	1	64444167	106	1.93052210467861	1.93519753168274	0.0308378574227045	2	-1.448
35	21	14000001	46709983	60	1.76697069554352	1.7764145397149	0.064210614378476	2	-3.303
36	22	16500001	50000000	58	1.70936109954186	1.72165236480149	0.0730280518019167	2	-3.86
37	X	1	2500000	5	-4.66666666666667	-4.66666666666667	0	-5	-Inf
38	X	2500001	52500000	94	-1.3009749937526	-1.29552557018934	0.0264342272368563	-1	-Inf
39	X	52500001	89500000	59	-0.921155118700542	-0.908977590596912	0.0585872727523519	-1	-0.92
40	X	89500001	93000000	7	10.2111342496182	12.252184271806	4.39039393159528	12	-0.02
41	X	93000001	156040895	113	-1.31024899625156	-1.30141691565748	0.0288938772937943	-1	-Inf
