# Supplementary material for: Chromosomal instability and genomic alterations in cholangiocarcinoma from Northeastern Thailand
Source: J Pathol. 2025 Sep 15;267(3):261–74. doi: 10.1002/path.6464 (PMC12531121; doi:10.1002/path.6464)
Supplement: Supplementary file 3 — Table S2. CSV files (provided as separate Excel folder) [file PATH-267-261-s004.zip › N84_0028_0.3_cnv_500kb.csv]

	Chromosome	Start	End	Num_Bins	Segment_Mean	Segment_Mean2	Segment_SE	Copies	P_log10
1	1	1000001	248956422	395	2.29290888831931	2.30740814564738	0.0299719081725023	2	-Inf
2	2	1	25500000	46	1.56506916855341	1.56915503841966	0.0452501297221595	2	-Inf
3	2	25500001	242000000	362	1.86992182493913	1.87219097932439	0.01424632485915	2	-Inf
4	3	1	198000000	354	2.20415385108292	2.20874010512442	0.0186813703380673	2	-Inf
5	4	1	189500000	329	1.84836672504877	1.85116364033124	0.0151659807573449	2	-Inf
6	5	500001	181000000	309	2	2.00634152476492	0.0206741680963617	2	-0.12
7	6	500001	28500000	53	2.10278970339043	2.10671168276828	0.0392659109163413	2	-2.182
8	6	28500001	33500000	7	-4.62718025118544	-4.59675046174585	0.0349495753537142	-5	-Inf
9	6	33500001	170500000	244	1.98040657439446	1.98776904528106	0.0269312276992793	2	-0.187
10	7	1	159000000	256	2.10278970339043	2.1111346773684	0.0301044460453151	2	-3.652
11	8	1000001	3000000	3	-2.60905349794239	-1.8611570927406	1.64987864354856	-2	-0.03
12	8	3000001	145000000	242	1.96953379754226	1.97709733409599	0.0256060688103928	2	-0.431
13	9	500001	138000000	194	1.53561468523503	1.53998539745918	0.0209257177659334	2	-Inf
14	10	1	133500000	228	2.02835252111011	2.03258677696673	0.0239641236982268	2	-0.76
15	11	1	3000000	6	0.0121123285915683	0.0963281653417823	0.57807756841692	0	-0.062
16	11	3000001	135086622	232	2.01744058552978	2.02648025592702	0.0313592204961213	2	-0.4
17	12	500001	133275309	237	2.07208926054082	2.07924003696424	0.0255557947679858	2	-2.714
18	13	19500001	114364328	170	1.99564341350193	2.00000522245284	0.0239305036614592	2	0
19	14	20000001	93000000	134	2.00217882723169	2.01262738316412	0.0420442266544614	2	-0.117
20	14	93000001	94500000	3	-4.50091400031327	-4.16905213173574	0.497614534930928	-4	-0.134
21	14	94500001	105500000	22	1.95649821293804	1.96132387182297	0.070953428506596	2	-0.232
22	15	23500001	28000000	7	1.84621317299614	1.85843276471786	0.22878184111551	2	-0.271
23	15	29000001	31500000	3	-4.43249587053413	-4.43095246672922	0.0270628497765115	-4	-Inf
24	15	31500001	101500000	127	1.97823130704715	1.98285818240674	0.0315145665563599	2	-0.232
25	16	1	28500000	44	1.89799667506799	1.90858555624997	0.0785888522000111	2	-0.611
26	16	28500001	30500000	3	5.44990548506985	5.45581853878855	0.354107357534904	5	-0.703
27	16	30500001	90000000	81	2.03708847736626	2.04064047027086	0.0306872984602378	2	-0.732
28	17	500001	83257441	133	2.01307830321671	2.09161245520419	0.0975876055597397	2	-0.459
29	18	1	42500000	66	2.52181230153645	2.5257881206049	0.0395926576103057	3	-Inf
30	18	42500001	69500000	50	1.38316103492959	1.40045362530648	0.0864231448641265	1	-5.445
31	18	69500001	80373285	21	2.01089769604283	2.02651585275228	0.134862800083154	2	-0.074
32	19	500001	20000000	37	2.56712962962963	2.57544368842161	0.077920530947719	3	-7.294
33	19	20500001	35000000	16	1.83975465276888	1.84451193057537	0.0938389295118046	2	-1.011
34	19	35000001	58617616	40	2.4383506343714	2.4471497355108	0.0831335624725557	2	-7.125
35	20	1	64444167	106	1.99346565423555	1.99698333260047	0.0323942695101339	2	-0.033
36	21	14000001	46709983	60	1.80751011007163	1.82430461498519	0.0810111572818072	2	-1.521
37	22	16500001	50000000	58	1.91963365229897	1.93262821964819	0.0757976693982237	2	-0.427
38	X	1	2500000	5	-4.66666666666667	-4.66666666666667	0	-5	-Inf
39	X	2500001	52500000	94	-1.29702233471457	-1.29045005832402	0.0285642095814816	-1	-Inf
40	X	52500001	89500000	59	-0.905220036453215	-0.889777203458741	0.0642985137366402	-1	-1.063
41	X	89500001	93000000	7	2.99073023908184	3.29098263563548	1.20625034250561	3	-0.092
42	X	93000001	156040895	113	-1.28772249277343	-1.27799328574038	0.0301055259191253	-1	-Inf
