# Supplementary material for: Chromosomal instability and genomic alterations in cholangiocarcinoma from Northeastern Thailand
Source: J Pathol. 2025 Sep 15;267(3):261–74. doi: 10.1002/path.6464 (PMC12531121; doi:10.1002/path.6464)
Supplement: Supplementary file 3 — Table S2. CSV files (provided as separate Excel folder) [file PATH-267-261-s004.zip › N84_0027_0.3_cnv_500kb.csv]

	Chromosome	Start	End	Num_Bins	Segment_Mean	Segment_Mean2	Segment_SE	Copies	P_log10
1	1	1000001	248956422	395	2.03050603414557	2.04425654724065	0.0267914591331851	2	-1.006
2	2	1	242000000	408	2.03486972368664	2.04070992511678	0.018053893276562	2	-1.617
3	3	1	198000000	354	2.04796931930458	2.05273332836001	0.0195584833743946	2	-2.154
4	4	1	38000000	63	1.86573891543094	1.87136522299622	0.0444564859210138	2	-2.419
5	4	38000001	40500000	5	2.73759570085981	2.73872152495773	0.116152779253406	3	-1.611
6	4	40500001	186500000	256	2.01524431243235	2.01707841097393	0.0160085083650349	2	-0.544
7	4	186500001	189500000	5	1.32789605962956	1.33302310621493	0.175189601778717	1	-1.242
8	5	500001	181000000	309	1.92836844803047	1.93869254348959	0.0267222492200106	2	-1.662
9	6	500001	28500000	53	2.10926988424996	2.11345215401114	0.0521460184595408	2	-1.529
10	6	28500001	33500000	7	-4.29881193738045	-3.69077525585481	0.860646302747378	-4	-0.143
11	6	33500001	168500000	240	2.03050603414557	2.03631083242683	0.0246796031365797	2	-0.85
12	6	168500001	170500000	4	-0.380476138146834	-0.31194637246016	0.664120191533798	0	-0.195
13	7	1	159000000	256	1.99347205261497	2.0056663532656	0.0327603162083755	2	-0.064
14	8	1000001	2000000	2	-4.62956553505275	-4.62953738170711	0.00019209387324004	-5	-Inf
15	8	2500001	39000000	61	1.94569814360575	1.96703360154452	0.0831921641587888	2	-0.16
16	8	39000001	40000000	2	-2.47181378805806	-2.47202194186528	0.0455112134653435	-2	-Inf
17	8	40500001	145000000	180	2	2.00696879818109	0.0305617366054791	2	-0.086
18	9	500001	138000000	194	2.00217669304457	2.00758364103179	0.028574795039392	2	-0.102
19	10	1	3000000	5	1.14561715847352	1.14983721983604	0.162577586584015	1	-0.448
20	10	3000001	129000000	215	2	2.005681438271	0.0273738137529187	2	-0.078
21	10	129000001	133500000	8	1.32376899419159	1.32610322334353	0.0715955945984818	1	-5.28
22	11	1	3500000	7	-0.276891449971749	-0.21810352631694	0.424597146318926	0	-0.216
23	11	4000001	135086622	231	1.9956476797852	2.00534789897075	0.0309848153257413	2	-0.064
24	12	500001	133275309	237	2.07201846435434	2.08375444900497	0.0340293884310941	2	-1.859
25	13	19500001	114364328	170	1.90025619000305	1.90501079221379	0.0263975191233812	2	-3.495
26	14	20000001	93000000	134	1.99129678073618	2.00426971859851	0.0474219240450165	2	-0.032
27	14	93000001	94500000	3	-4.51630732667453	-4.21594046695324	0.45072619971343	-4	-0.199
28	14	94500001	105500000	22	1.78198410873737	1.79186158236338	0.101041637744889	2	-1.404
29	15	23500001	28000000	7	1.57180274915283	1.59257403237331	0.27703551278428	2	-0.85
30	15	29000001	31500000	3	-4.52404983786808	-4.52086488307549	0.0313683192941101	-5	-Inf
31	15	31500001	101500000	127	1.95654075031229	1.96515527612691	0.0400252628245681	2	-0.416
32	16	1	28500000	44	1.68176687288848	1.6930051421719	0.0791640985514002	2	-3.977
33	16	28500001	30500000	3	4.04543648211444	4.05163047126378	0.326425938428172	4	-0.058
34	16	30500001	90000000	81	1.9956476797852	2.0028043093288	0.0473669874752369	2	-0.021
35	17	500001	35500000	53	1.89593655660129	1.90702995922216	0.0745540518733824	2	-0.673
36	17	36500001	39000000	3	-4.00837823417806	-3.7722429558984	0.675132171136664	-4	-0.133
37	17	39000001	83257441	77	1.87004860067221	1.91269542061772	0.104488632102441	2	-0.394
38	18	1	80373285	137	1.81413354346691	1.82648992915287	0.0443215579131769	2	-4.043
39	19	500001	19500000	36	2.37737867179054	2.38277158329722	0.0682140168823436	2	-7.697
40	19	19500001	35000000	17	1.48786869792471	1.49774511004636	0.121894717681059	1	-4.353
41	19	35000001	50000000	25	2.49645300114152	2.50218338269008	0.0864821666970264	3	-8.066
42	19	50000001	58617616	15	1.94786595436416	1.95816569242117	0.14889942018488	2	-0.109
43	20	1	64444167	106	1.91322361720303	1.92137299579969	0.0452575643252693	2	-1.084
44	21	14000001	46709983	60	1.76700839663828	1.78725822191693	0.0888074013192286	2	-1.78
45	22	16500001	50000000	58	1.76700839663828	1.78354059623457	0.081947566764455	2	-2.083
46	X	1	2500000	5	-4.66666666666667	-4.66666666666667	0	-5	-Inf
47	X	2500001	155500000	271	1.71366582714851	1.72466634429413	0.0309612675637742	2	-Inf
48	X	155500001	156040895	2	-1.06934077484161	-0.946724882446543	1.32693445934319	-1	-0.014
