# Supplementary material for: Chromosomal instability and genomic alterations in cholangiocarcinoma from Northeastern Thailand
Source: J Pathol. 2025 Sep 15;267(3):261–74. doi: 10.1002/path.6464 (PMC12531121; doi:10.1002/path.6464)
Supplement: Supplementary file 3 — Table S2. CSV files (provided as separate Excel folder) [file PATH-267-261-s004.zip › N84_0026_0.3_cnv_500kb.csv]

	Chromosome	Start	End	Num_Bins	Segment_Mean	Segment_Mean2	Segment_SE	Copies	P_log10
1	1	1000001	248956422	395	2.01092090351292	2.02285582512402	0.0258715887960831	2	-0.424
2	2	1	242000000	408	2	2.00485018051591	0.0171755089931615	2	-0.109
3	3	1	198000000	354	2	2.0041626632128	0.0181426238468863	2	-0.087
4	4	1	189500000	329	1.9629357816106	1.96735217296586	0.0176385753972474	2	-1.193
5	5	500001	181000000	309	1.94335537650541	1.95083590655131	0.0229550103415469	2	-1.492
6	6	500001	28500000	53	2.12062150889599	2.12362399187385	0.0388579998340305	2	-2.834
7	6	28500001	33500000	7	-4.60123866587583	-4.56329623931282	0.0452748088533721	-5	-Inf
8	6	33500001	170500000	244	2.00436728888825	2.01221744852298	0.0274117281254425	2	-0.183
9	7	1	159000000	256	2.03716753751912	2.04805169987873	0.0321265000529103	2	-0.871
10	8	1000001	3000000	3	-2.72004846131941	-1.95419843023451	1.62754797737259	-2	-0.01
11	8	3000001	145000000	242	1.9781850058971	1.98371329806361	0.0250184880543382	2	-0.288
12	9	500001	138000000	194	2.01529176745756	2.01961542677801	0.0228390781727207	2	-0.408
13	10	1	133500000	228	1.99781689181433	2.00441083464568	0.0252348369743066	2	-0.065
14	11	1	3500000	7	-0.339704414516277	-0.279458017633077	0.412779035607104	0	-0.302
15	11	4000001	135086622	231	1.97382629714419	1.98121607453664	0.0283815074844598	2	-0.294
16	12	500001	133275309	237	2.081026329334	2.08954225800955	0.0282647275366567	2	-2.814
17	13	19500001	108500000	160	2.01092090351292	2.01346921573261	0.0231486761923917	2	-0.251
18	13	108500001	114364328	10	1.35280039127562	1.3577977779192	0.111245658841205	1	-2.887
19	14	20000001	93000000	134	1.99781689181433	2.00953791376586	0.0438583480848976	2	-0.082
20	14	93000001	94500000	3	-4.50227109479229	-4.17365811129035	0.493008555376314	-4	-0.14
21	14	94500001	105500000	22	1.85884157966119	1.86703910698634	0.0943694725568209	2	-0.799
22	15	23500001	28000000	7	1.78775462210774	1.80947906985902	0.298363731941005	2	-0.281
23	15	29000001	32000000	4	-4.48540254871312	-4.47961987793127	0.0409342764798019	-4	-Inf
24	15	33000001	101500000	126	2.00436728888825	2.01135157182598	0.03717890237634	2	-0.119
25	16	1	28500000	44	1.9607587510208	1.97480177447986	0.0899268416461518	2	-0.108
26	16	28500001	30500000	3	4.39001010552253	4.39227949109083	0.216735037933842	4	-1.153
27	16	30500001	90000000	81	2.07443839416797	2.07611318412089	0.0292639559738194	2	-2.032
28	17	500001	83257441	133	1.82217240500309	1.89202473155493	0.0876465354788972	2	-0.662
29	18	1	80373285	137	1.89128253512468	1.9027184436428	0.0423002404391906	2	-1.668
30	19	500001	58617616	93	2.3830585334956	2.39380947839843	0.0581603266832441	2	-10.893
31	20	1	64444167	106	2.00218346569131	2.00923091080887	0.0382903453973455	2	-0.092
32	21	14000001	46709983	60	1.77272562129497	1.79223061859421	0.0854406247782337	2	-1.823
33	22	16500001	50000000	58	1.86316239281635	1.88032491964152	0.0846450966935023	2	-0.803
34	X	1	2500000	5	-4.66666666666667	-4.66666666666667	0	-5	-Inf
35	X	2500001	155500000	271	1.9607587510208	1.9737619321469	0.0353854211325763	2	-0.339
36	X	155500001	156040895	2	-0.816530957079151	-0.697005117402191	1.35305360917383	-1	-0.085
