# Supplementary material for: Chromosomal instability and genomic alterations in cholangiocarcinoma from Northeastern Thailand
Source: J Pathol. 2025 Sep 15;267(3):261–74. doi: 10.1002/path.6464 (PMC12531121; doi:10.1002/path.6464)
Supplement: Supplementary file 3 — Table S2. CSV files (provided as separate Excel folder) [file PATH-267-261-s004.zip › N84_0025_0.3_cnv_500kb.csv]

	Chromosome	Start	End	Num_Bins	Segment_Mean	Segment_Mean2	Segment_SE	Copies	P_log10
1	1	1000001	248956422	395	2.00218132241213	2.02000742520964	0.0314741993161003	2	-0.28
2	2	1	44000000	79	2.04807151483458	2.05524769013172	0.0475997987222742	2	-0.609
3	2	44000001	64000000	36	2.75990996652847	2.76319967715024	0.0527748982735655	3	-5.141
4	2	64000001	242000000	293	2.10730439992105	2.11328974339566	0.0237413501609055	2	-5.739
5	3	1	89500000	167	1.90870665287369	1.91329814792157	0.0268386176408939	2	-2.908
6	3	94000001	197000000	185	2.43210682160817	2.43925482245424	0.0318397676521111	2	-Inf
7	3	197000001	198000000	2	1.19692653866477	1.19792556492999	0.0805742250093346	1	-1.853
8	4	1	189500000	329	1.74083170895996	1.74866376092863	0.0224848833703491	2	-Inf
9	5	500001	181000000	309	1.90220978379031	1.91202679929191	0.0264654127144831	2	-3.052
10	6	500001	28500000	53	2.15355425096645	2.15862723715256	0.0456000600882836	2	-3.298
11	6	28500001	33500000	7	-4.31849553299441	-3.71081776762058	0.84001004332151	-4	-0.136
12	6	33500001	166000000	235	2	2.00636421755393	0.0259588412245592	2	-0.093
13	6	166000001	170500000	9	0.574144628633606	0.616442454136725	0.326996795386832	1	-0.618
14	7	1	11500000	22	2.67039939153468	2.67828751061675	0.107692239822098	3	-2.551
15	7	11500001	85500000	106	2.0809465608389	2.08944704586063	0.0478468317513775	2	-1.211
16	7	85500001	105500000	36	2.99190405050093	2.99981462466264	0.0862349436784765	3	-0.001
17	7	105500001	159000000	92	1.5793492689042	1.59908683768851	0.0645882620744558	2	-9.268
18	8	1000001	3000000	3	-4.27642261019266	-3.92237378381344	0.702748490854663	-4	-0.04
19	8	3000001	40000000	62	1.63648200453165	1.64862161160455	0.066463237277687	2	-6.905
20	8	40500001	52500000	15	2.92891401729967	2.93569727985678	0.121858678083034	3	-0.224
21	8	52500001	135000000	145	2.33118564863617	2.33524226725351	0.027160076730102	2	-Inf
22	8	135000001	145000000	20	1.25845385309142	1.28178554625164	0.168571251004983	1	-1.024
23	9	500001	138000000	194	1.6896146083913	1.69509227708692	0.0272290549856867	2	-Inf
24	10	1	54000000	86	2.06997929206606	2.08545614491321	0.070191161897577	2	-0.651
25	10	54000001	83500000	52	2.6338340982011	2.63974907286769	0.0634816945245004	3	-7.858
26	10	83500001	108500000	46	1.8805767457847	1.88556980108003	0.0512495059535594	2	-1.592
27	10	108500001	133500000	44	2.35355013523013	2.3582124286616	0.057942537285392	2	-9.199
28	11	1	3500000	7	-0.418127822192911	-0.359994798403095	0.409266101658284	0	-0.421
29	11	4000001	135086622	231	2.07217203221225	2.08453341644326	0.0351022566534663	2	-1.795
30	12	500001	74000000	123	2.30216515829034	2.31253222024399	0.0487789939641179	2	-9.829
31	12	74000001	126000000	101	1.84819408956179	1.85357568611549	0.0336530451114714	2	-4.868
32	12	126000001	133275309	13	1.04047628649475	1.06245320253135	0.192342735153532	1	-0.128
33	13	19500001	110000000	162	1.97167527782358	1.97683280750606	0.0305793403757316	2	-0.348
34	13	110000001	114364328	8	1.22559932332799	1.22937171517592	0.108816517157874	1	-1.455
35	14	20000001	93000000	134	1.88922567933667	1.90582728525674	0.0519061633062628	2	-1.157
36	14	93000001	94500000	3	-4.51500990037965	-4.21167145228014	0.454995214386527	-4	-0.193
37	14	94500001	105500000	22	1.54982729027012	1.55762596007277	0.0863956218706531	2	-6.516
38	15	23500001	28000000	7	1.62164483752016	1.63847481785574	0.256183785057584	2	-0.801
39	15	29000001	31500000	3	-4.47184711918126	-4.47118650084097	0.0135422561836713	-4	-Inf
40	15	31500001	101500000	127	1.91737414024351	1.92760147242249	0.0465044940205517	2	-0.923
41	16	1	28500000	44	2.21768177592363	2.23758360119891	0.107235155774075	2	-1.573
42	16	28500001	30500000	3	4.66150806305661	4.6697237093437	0.363600396903796	5	-0.439
43	16	30500001	90000000	81	2.04150613934682	2.04689770840523	0.0393517937874343	2	-0.632
44	17	500001	83257441	133	1.93038607542393	2.00873004612388	0.0971971030548729	2	-0.032
45	18	1	80373285	137	1.62588224407392	1.63977280968235	0.0483912942932291	2	-13.01
46	19	500001	30500000	44	2.3669859537876	2.37662079678885	0.0786289074508947	2	-5.778
47	19	30500001	54000000	41	3.14225277262946	3.16222151900532	0.123986856013594	3	-0.72
48	19	54000001	58617616	8	2.13371361880648	2.14679637074991	0.216758643453881	2	-0.303
49	20	1	64444167	106	2.08314108500604	2.09176377445898	0.0441468955850593	2	-1.424
50	21	14000001	46709983	60	1.46795624977639	1.48549494664394	0.083032146352424	1	-8.301
51	22	16500001	22000000	8	1.90220978379031	1.9119170051746	0.192939754014268	2	-0.188
52	22	22000001	24000000	3	-1.0780683909247	-1.05666143400526	0.388259186961741	-1	-0.054
53	22	24000001	50000000	47	1.95210117839311	1.96015670115401	0.0699730407556882	2	-0.245
54	X	1	2500000	5	-4.66666666666667	-4.66666666666667	0	-5	-Inf
55	X	2500001	16500000	25	1.36378726667002	1.39764615094607	0.157212510167298	1	-1.942
56	X	16500001	54000000	72	1.96514736677572	1.97508140831426	0.0602370240408073	2	-0.168
57	X	54000001	86000000	49	2.74610378522236	2.7769066865272	0.137133732487627	3	-0.984
58	X	86000001	148500000	111	2.05245021584736	2.06003673131691	0.0413856690071247	2	-0.833
59	X	148500001	155500000	14	1.07483528112294	1.11682579413252	0.261512119699651	1	-0.184
60	X	155500001	156040895	2	-1.03955922836705	-0.940433042619561	1.19957537972382	-1	-0.018
