# Supplementary material for: Chromosomal instability and genomic alterations in cholangiocarcinoma from Northeastern Thailand
Source: J Pathol. 2025 Sep 15;267(3):261–74. doi: 10.1002/path.6464 (PMC12531121; doi:10.1002/path.6464)
Supplement: Supplementary file 3 — Table S2. CSV files (provided as separate Excel folder) [file PATH-267-261-s004.zip › N84_0024_0.3_cnv_500kb.csv]

	Chromosome	Start	End	Num_Bins	Segment_Mean	Segment_Mean2	Segment_SE	Copies	P_log10
1	1	1000001	248956422	395	2.0807081949324	2.09633071039307	0.0299504373046404	2	-2.887
2	2	1	4000000	6	1.03513657390047	1.04925858413122	0.24276769410906	1	-0.076
3	2	4000001	242000000	402	2.08289623702961	2.09022689322246	0.0210492815274112	2	-4.741
4	3	1	198000000	354	2.05884728313037	2.06740465091324	0.0240373091515181	2	-2.297
5	4	1	186000000	323	1.98695794247709	1.99184341644448	0.0206110585447002	2	-0.16
6	4	186000001	189500000	6	0.974959652154335	0.994794880593303	0.293938590586092	1	-0.006
7	5	500001	181000000	309	1.93924631624526	1.95081187191931	0.0288727603478966	2	-1.053
8	6	500001	28500000	53	2.17511431021299	2.18258705825465	0.0681381452955355	2	-2.133
9	6	28500001	33500000	7	-4.30854197570411	-3.71821140459155	0.840166180974808	-4	-0.132
10	6	33500001	169500000	242	2.05447935731615	2.06220287777958	0.028835636611441	2	-1.509
11	6	169500001	170500000	2	-1.14351469563261	-1.13089293216038	0.424237073168409	-1	-0.121
12	7	1	159000000	256	2.01087813585411	2.02432405870178	0.0358729150750251	2	-0.303
13	8	1000001	2000000	2	-4.62179397938677	-4.62170519586903	0.000612157118169865	-5	-Inf
14	8	2500001	145000000	243	1.91977740604533	1.94254224642842	0.0427172379893173	2	-0.748
15	9	500001	138000000	194	1.98478550771591	1.99237614451195	0.0308098115831691	2	-0.094
16	10	1	3000000	5	1.22984802276734	1.23486052418653	0.175204844232177	1	-0.745
17	10	3000001	115000000	190	2.09603193856867	2.10470566941176	0.0335867105794846	2	-2.739
18	10	115500001	133500000	33	1.6311915554593	1.63763436667523	0.0724931421650717	2	-6.239
19	11	1	3500000	7	-0.0300873435296944	0.0503565300881332	0.505225441533233	0	-0.036
20	11	4000001	135086622	231	2	2.01117485045801	0.0370117559950615	2	-0.118
21	12	500001	125000000	222	2.20157725786963	2.21099690160649	0.0359376287578896	2	-8.364
22	12	125000001	133275309	15	1.16051385132007	1.17720502848265	0.156426777033418	1	-0.59
23	13	19500001	114364328	170	1.94790838773975	1.95349495661945	0.0282870891890855	2	-0.999
24	14	20000001	105500000	159	1.84433810587047	1.91148677736349	0.0724001242979923	2	-0.655
25	15	23500001	28000000	7	1.42574935365011	1.43965461503713	0.21857748782092	1	-1.354
26	15	29000001	31500000	3	-4.44814622669196	-4.44780860445635	0.0127577019032204	-4	-Inf
27	15	31500001	101500000	127	1.98478550771591	1.99426325878704	0.0457074957787475	2	-0.046
28	16	1	28500000	44	1.59530940315481	1.61042423348347	0.0888638717010396	2	-4.934
29	16	28500001	30500000	3	4.99554438046649	4.99650910886086	0.118869392378259	5	-0.01
30	16	30500001	90000000	81	1.96308066927414	1.96888896157874	0.0434308233706143	2	-0.324
31	17	500001	35500000	53	1.93058992014569	1.94379758529289	0.0806660720369302	2	-0.313
32	17	36500001	39000000	3	-4.01354204207963	-3.72881149166235	0.752384983424857	-4	-0.144
33	17	39000001	83257441	77	2.02176513951278	2.07266270611827	0.118050317694309	2	-0.269
34	18	1	80373285	137	1.82500966169476	1.83736036395909	0.0469814222491244	2	-3.27
35	19	500001	20000000	37	2.36142759344908	2.36945225416468	0.0846832647377947	2	-4.891
36	19	20500001	29500000	5	1.03111484717629	1.03314690632821	0.118585486846805	1	-0.108
37	19	29500001	35000000	11	1.54062910138732	1.54293537133281	0.0730491228319649	2	-9.406
38	19	35000001	58617616	40	2.2082009758079	2.21860153669902	0.0850449256314043	2	-1.993
39	20	1	64444167	106	1.90249582851823	1.91359170531767	0.0509770720502702	2	-1.045
40	21	14000001	46709983	60	1.81642846457786	1.83517308907589	0.0869653552652742	2	-1.236
41	22	16500001	50000000	58	1.71389677997868	1.73756548947855	0.0994836357651361	2	-2.079
42	X	1	2500000	5	-4.66666666666667	-4.66666666666667	0	-5	-Inf
43	X	2500001	39000000	67	-1.37208218081803	-1.36194055222408	0.0386768701096783	-1	-Inf
44	X	39000001	89500000	86	-0.972322260664451	-0.959891374446306	0.0490587627185709	-1	-0.383
45	X	89500001	93000000	7	2.57288855156943	2.8096860399474	1.03699281112482	3	-0.068
46	X	93000001	156040895	113	-1.30910285547475	-1.29855593900506	0.032077073324469	-1	-Inf
