# Supplementary material for: Chromosomal instability and genomic alterations in cholangiocarcinoma from Northeastern Thailand
Source: J Pathol. 2025 Sep 15;267(3):261–74. doi: 10.1002/path.6464 (PMC12531121; doi:10.1002/path.6464)
Supplement: Supplementary file 3 — Table S2. CSV files (provided as separate Excel folder) [file PATH-267-261-s004.zip › N84_0023_0.3_cnv_500kb.csv]

	Chromosome	Start	End	Num_Bins	Segment_Mean	Segment_Mean2	Segment_SE	Copies	P_log10
1	1	1000001	248956422	395	2.20917183472007	2.21955509171582	0.0239938254027652	2	-Inf
2	2	1	64500000	116	1.40424310767209	1.40633445530212	0.0242998572964955	1	-Inf
3	2	64500001	242000000	292	2.22015472331653	2.22383831214757	0.0162591636244708	2	-Inf
4	3	1	154500000	274	1.51616602583164	1.51853192878985	0.0165413139079492	2	-Inf
5	3	154500001	197000000	78	2.20697630874974	2.20979758714975	0.0274574600060142	2	-13.667
6	3	197000001	198000000	2	1.06859057145439	1.06980460593531	0.101725626144747	1	-0.308
7	4	1	92500000	155	2.13253702263733	2.13439566628429	0.0222139089029294	2	-8.839
8	4	93000001	186500000	169	1.5516125954196	1.55267575125275	0.0154534059891603	2	-Inf
9	4	186500001	189500000	5	0.721081493830964	0.732176626175995	0.247707617895072	1	-0.553
10	5	500001	34000000	61	1.85165343746139	1.86113674108663	0.056818989746765	2	-1.838
11	5	34500001	51000000	22	2.87445774781263	2.87568879129352	0.0565482541430126	3	-1.554
12	5	51000001	181000000	226	1.48705080973846	1.49059653464795	0.0179721423213116	1	-Inf
13	6	500001	28500000	53	2.17846637418755	2.18081968663823	0.0323949899604655	2	-7.623
14	6	28500001	33500000	7	-4.5889150724716	-4.53725720085528	0.0502462296544913	-5	-Inf
15	6	33500001	170500000	244	2.08676227818538	2.09237697299189	0.0251200616519223	2	-3.628
16	7	1	159000000	256	2.3105450095664	2.31761731188599	0.0272906966139694	2	-Inf
17	8	1000001	3000000	3	-2.7877038135024	-2.09910075594463	1.53536306979952	-2	-0.023
18	8	3000001	67000000	104	1.30970770344855	1.31749543980734	0.0355783215387418	1	-Inf
19	8	67000001	80000000	20	2.17408548915359	2.17457575605876	0.0431186505986081	2	-4.288
20	8	80000001	141000000	110	2.86066721534657	2.86256396280859	0.0190231658840167	3	-12.299
21	8	141000001	143000000	4	2.15001568815054	2.16483948837566	0.354079110755825	2	-0.193
22	8	143000001	145000000	4	1.50575984625253	1.54536255611252	0.569650808426396	2	-0.372
23	9	500001	71000000	73	1.40011744705432	1.4031006991019	0.0305767892395102	1	-Inf
24	9	71000001	138000000	121	2.0129785822629	2.01543342163132	0.0233887249505818	2	-0.293
25	10	1	72500000	119	1.38980943071221	1.39338713256575	0.0264910252795394	1	-Inf
26	10	72500001	84000000	20	1.90950331181289	1.91242661468975	0.0553469778634602	2	-0.945
27	10	84000001	115000000	56	1.4787447975566	1.47902660733468	0.0239188525279446	1	-Inf
28	10	115500001	133500000	33	1.26271818893876	1.26463932264727	0.0370826599506517	1	-12.019
29	11	1	3000000	6	-0.475078917764685	-0.372896452618797	0.60685909628049	0	-0.268
30	11	3000001	37500000	63	1.37951017894483	1.38771006439304	0.0497914159901243	1	-14.162
31	11	37500001	135086622	169	2.18504033111091	2.19336379807074	0.0364243576024946	2	-6.957
32	12	500001	13500000	22	1.57041944458767	1.60113811298701	0.184317238894054	2	-1.516
33	12	13500001	40000000	38	2.26196963290464	2.27361718556972	0.0933460467397372	2	-2.472
34	12	40500001	55000000	26	1.51616602583164	1.51867859748733	0.0427604412613641	2	-Inf
35	12	55000001	75000000	39	2.37928013515185	2.40154477272819	0.129052071865958	2	-2.73
36	12	75000001	123000000	94	1.44971792837672	1.450934486939	0.0197333299947649	1	-Inf
37	12	123500001	133275309	18	1.01657036634003	1.02385925428275	0.0924247499279389	1	-0.099
38	13	19500001	26500000	12	1.52449727998873	1.52974140382652	0.10322036311702	2	-5.283
39	13	26500001	30000000	7	2.01514290634718	2.01686151869833	0.0549699667274459	2	-0.12
40	13	30000001	51000000	38	2.31496936689103	2.31599669571775	0.0357116926496267	2	-Inf
41	13	51000001	111000000	107	2	2.00079861413259	0.0205774227175676	2	-0.014
42	13	111000001	114364328	6	1.48082077472758	1.48216655600459	0.0767211588194477	1	-9.483
43	14	20000001	93000000	134	1.42075977346274	1.43169792889153	0.0370412607901483	1	-Inf
44	14	93000001	94500000	3	-4.53122927095908	-4.26028689212039	0.40637977454628	-4	-0.282
45	14	94500001	105500000	22	1.23624093454838	1.23890045160383	0.0549584498713532	1	-4.86
46	15	23500001	28000000	7	1.18346417134316	1.19585655897598	0.213070585643835	1	-0.446
47	15	29000001	32000000	4	-4.53972039095928	-4.53641050605969	0.0246581851399101	-5	-Inf
48	15	33000001	54500000	37	1.37745138034033	1.37873841814592	0.034112497942759	1	-Inf
49	15	55000001	101500000	89	2.22894734468751	2.23104063300041	0.0301206406814644	2	-13.767
50	16	1	28500000	44	2.04764983757008	2.05529950412834	0.0657425432718351	2	-0.398
51	16	28500001	30500000	3	5.37043474227641	5.37893116125125	0.42681869887992	5	-0.426
52	16	30500001	32000000	3	2.83541735200163	2.84628678619581	0.392655507788703	3	-0.158
53	16	46500001	61000000	28	1.91165080791368	1.91340838146209	0.0357289847016488	2	-1.813
54	16	61000001	68500000	13	2.65532374686937	2.65543242950382	0.0526180861653975	3	-10.236
55	16	68500001	70500000	3	3.21391744000235	3.21354365867934	0.110057426231832	3	-1.281
56	16	71500001	90000000	34	2.58976244908582	2.59189803211828	0.0334317202700277	3	-Inf
57	17	500001	35500000	53	1.54952469842698	1.56420261162628	0.0793443312715876	2	-7.402
58	17	36500001	39000000	3	-4.05237795752577	-3.81171901628339	0.663989042900039	-4	-0.11
59	17	39000001	83257441	77	1.86020766239966	1.89217635467093	0.0912591929624307	2	-0.625
60	18	1	33000000	48	2.2553588647674	2.25891133023862	0.0454666773314913	2	-7.908
61	18	33000001	80373285	89	1.15716466252833	1.16965487983422	0.0544154682970326	1	-2.739
62	19	500001	31500000	46	1.77491783276923	1.78504778442494	0.0735422675472076	2	-2.46
63	19	31500001	34500000	6	3.25392930127662	3.29463048559131	0.488475824351012	3	-0.262
64	19	34500001	39500000	8	5.18296522163283	5.20026075725381	0.315315935251461	5	-0.28
65	19	39500001	58617616	33	2.66438982297198	2.67534912939939	0.101750396423552	3	-2.848
66	20	1	64444167	106	2.02813621309563	2.03108438810324	0.0311634101051568	2	-0.497
67	21	14000001	32000000	35	1.04055024280633	1.0563227444619	0.0948551479715831	1	-0.258
68	21	32500001	43000000	20	2.24214679423365	2.25993999244369	0.16723827495486	2	-0.92
69	21	43500001	46709983	5	1.2484538435627	1.25376010832556	0.18572535628711	1	-0.765
70	22	16500001	50000000	58	1.9439053193843	1.95518611267373	0.0667091570672924	2	-0.3
71	X	1	2500000	5	-4.66666666666667	-4.66666666666667	0	-5	-Inf
72	X	2500001	52500000	94	-1.15634492938281	-1.15028808845393	0.0271795230788111	-1	-7.493
73	X	52500001	79500000	40	-0.595914181386046	-0.57777598469026	0.0876371053000931	-1	-5.838
74	X	79500001	89500000	19	-0.968778823125685	-0.963183137001837	0.0668182807721529	-1	-0.235
75	X	89500001	93000000	7	2.47741813017316	2.66196941125671	0.890509615353131	3	-0.152
76	X	93000001	156040895	113	-1.165751772151	-1.15858429179769	0.0272384447310831	-1	-8.236
