# Supplementary material for: Chromosomal instability and genomic alterations in cholangiocarcinoma from Northeastern Thailand
Source: J Pathol. 2025 Sep 15;267(3):261–74. doi: 10.1002/path.6464 (PMC12531121; doi:10.1002/path.6464)
Supplement: Supplementary file 3 — Table S2. CSV files (provided as separate Excel folder) [file PATH-267-261-s004.zip › N84_0022_0.3_cnv_500kb.csv]

	Chromosome	Start	End	Num_Bins	Segment_Mean	Segment_Mean2	Segment_SE	Copies	P_log10
1	1	1000001	248956422	395	2.12844290798266	2.13974848308321	0.0254251579933571	2	-7.412
2	2	1	4000000	6	1.68954227828846	1.69700670829764	0.190142438020117	2	-0.954
3	2	4000001	229000000	377	2.22723167160774	2.23021134112838	0.0159794347017291	2	-Inf
4	2	229000001	242000000	25	1.75742055099906	1.75966285939461	0.0498904849599853	2	-5.837
5	3	1	62000000	116	2.01951377117425	2.02259381408298	0.0305068837176113	2	-0.338
6	3	62000001	197000000	236	2.49415382533322	2.50195089890848	0.0281890559207116	3	-Inf
7	3	197000001	198000000	2	1.2244887979198	1.22746669906035	0.26478883161599	1	-0.409
8	4	1	47500000	81	0.525556644964282	0.528677787564056	0.0314399730552836	1	-Inf
9	4	48000001	69500000	32	1.26529321600673	1.272591668506	0.0692768054912859	1	-4.08
10	4	69500001	189500000	216	0.26504349578456	0.269493837117003	0.01783558955919	0	-Inf
11	5	500001	36500000	65	1.89855806903495	1.9113365722668	0.0710791822156859	2	-0.673
12	5	36500001	45500000	17	0.610028479653085	0.610568010002742	0.0382911508783638	1	-Inf
13	5	50500001	62500000	23	2.11095509905071	2.11211356686225	0.0495612259122576	2	-1.625
14	5	62500001	123500000	104	0.542779524434543	0.546701025677419	0.0254647262573115	1	-Inf
15	5	124000001	125500000	3	1.5318652403639	1.59170923529685	0.839506181604486	2	-0.203
16	5	125500001	134000000	16	2.45155334392559	2.45418782476717	0.0608727284531636	2	-13.067
17	5	134000001	138000000	5	3.31348207195048	3.31484374357421	0.117186928711701	3	-2.142
18	5	138000001	150500000	24	3.68513233816322	3.68730223205166	0.0556933378857235	4	-7.706
19	5	150500001	178500000	47	3.07819654470723	3.0849360631723	0.0621015258295438	3	-0.766
20	5	178500001	181000000	5	0.706846555355455	0.711279916371128	0.152320547580864	1	-1.236
21	6	500001	8000000	13	1.9351600545378	1.93601712404749	0.0634541572810903	2	-0.504
22	6	8000001	28500000	40	2.31564241768184	2.31735682089335	0.0333900835027693	2	-Inf
23	6	28500001	33500000	7	-4.37282134244986	-3.70838586801968	0.869753956945568	-4	-0.132
24	6	33500001	38000000	9	2.2470749763051	2.24744202729073	0.0561206133656536	2	-4.984
25	6	38000001	65500000	44	2.64766011658938	2.65158902564388	0.055824277201233	3	-9.362
26	6	65500001	163500000	178	2.08912702380144	2.09333468142094	0.0265524323275819	2	-3.357
27	6	164000001	170500000	13	0.449355538400568	0.484758621516448	0.232254608297	0	-1.433
28	7	1	159000000	256	2	2.01133673280777	0.0337723285007356	2	-0.132
29	8	1000001	30000000	48	-0.205790375769257	-0.115826633201916	0.118081162370616	0	-0.486
30	8	30000001	145000000	197	1.88781214279631	1.89644401474049	0.0325523090733527	2	-2.834
31	9	500001	13500000	24	1.6367632245658	1.64191701605116	0.0800049034493932	2	-5.118
32	9	13500001	19500000	10	0.168618325436677	0.172366050189546	0.099087746777864	0	-1.086
33	9	19500001	127500000	141	1.64941012971264	1.65272823186097	0.0237350673564794	2	-Inf
34	9	127500001	129500000	4	2.37563811473449	2.37727624519867	0.0739333030931462	2	-6.476
35	9	130000001	135500000	10	1.74679080645127	1.74822408047185	0.0674779699531744	2	-3.72
36	9	135500001	138000000	5	2.50988077751745	2.51449584207902	0.176977328061652	3	-2.216
37	10	1	37500000	69	5.20088532560817	5.21293504330726	0.0810262731692983	5	-2.066
38	10	43000001	49500000	9	2.63178283233852	2.63606036292619	0.111174651244759	3	-2.974
39	10	50000001	63000000	23	3.25433062851795	3.25803110674665	0.0683304449095376	3	-3.798
40	10	63000001	72000000	17	1.77657627132608	1.79886663414686	0.182498569027477	2	-0.568
41	10	72000001	75500000	7	5.79473430778791	5.8061854923682	0.271952371632751	6	-0.322
42	10	75500001	81500000	9	2.59329553485245	2.6162121913641	0.267149507582466	3	-0.822
43	10	81500001	121500000	73	0.493102345824522	0.495791624428239	0.0234341711533516	0	-Inf
44	10	121500001	133500000	21	4.01324703638991	4.01695942210211	0.0775537951706491	4	-0.083
45	11	1	135086622	238	1.83849424726358	1.85184860674976	0.0384735778983053	2	-3.929
46	12	500001	71500000	118	2.22062357389175	2.23333051980387	0.0534631913123165	2	-4.894
47	12	71500001	120500000	96	1.22856290254536	1.23081594694233	0.020561496948711	1	-Inf
48	12	120500001	132000000	20	0.304254288345425	0.310993702073547	0.0868947059734825	0	-3.462
49	12	132000001	133275309	3	1.24487340367677	1.24672830135591	0.174358813335378	1	-0.804
50	13	19500001	31500000	22	2.04122918538996	2.04591973879583	0.0864860817907031	2	-0.225
51	13	32000001	43000000	19	2.48293085003067	2.48459678353945	0.0532732485081565	2	-Inf
52	13	43000001	53500000	20	1.30418785354221	1.31095015910301	0.0934594159365642	1	-3.057
53	13	54000001	62500000	15	2.27799902175017	2.28605745894267	0.135768773982959	2	-1.454
54	13	62500001	70000000	15	1.29394010031127	1.29777916141162	0.0820055586904128	1	-3.55
55	13	70000001	106000000	65	0.462650068457422	0.463816634675843	0.0231454837521127	0	-Inf
56	13	106000001	112500000	10	0.117091393482146	0.118221924022216	0.0509808320091468	0	-1.69
57	13	112500001	114364328	4	0.405794973747693	0.406292281860399	0.0381020980380134	0	-Inf
58	14	20000001	29000000	17	1.03259097105608	1.04363286440556	0.119513515552279	1	-0.146
59	14	29000001	36500000	14	2.87405756845029	2.8943733799571	0.220537983895322	3	-0.199
60	14	36500001	40000000	6	8.34061577774823	8.37467900640697	0.571582688705807	8	-0.291
61	14	40000001	93000000	97	1.0446168322555	1.0563550415749	0.0455879872504625	1	-0.665
62	14	93000001	94500000	3	-4.52344562364166	-4.23719537543186	0.429471291234804	-4	-0.236
63	14	94500001	105500000	22	1.01457594369371	1.02020363143585	0.0749495007009552	1	-0.104
64	15	23500001	31500000	10	-1.80489615698076	-1.1413141528449	0.770417641216467	-1	-0.068
65	15	31500001	101500000	127	2.54814662565946	2.5531791919922	0.0319901705814789	3	-Inf
66	16	1	4500000	7	0.656391311482517	0.670699315673084	0.225012277657078	1	-0.844
67	16	4500001	28000000	36	2.12844290798266	2.13425405077006	0.0619999960032474	2	-1.518
68	16	28000001	32000000	7	4.39308934403712	4.44678684709231	0.579164449690902	4	-0.356
69	16	46500001	48500000	4	1.86420208685553	1.86416866257953	0.0342397277607578	2	-4.138
70	16	48500001	87500000	70	1.3452668828984	1.34847054191005	0.0297311261590702	1	-Inf
71	16	87500001	90000000	4	1.78936259450193	1.79181669177196	0.112967990709182	2	-1.185
72	17	500001	41500000	61	1.04261164189128	1.164154812718	0.177376614963528	1	-0.45
73	17	41500001	83257441	72	2.82574552470768	2.86058651471871	0.114455620888683	3	-0.651
74	18	1	8000000	15	0.527468889975835	0.532866284571745	0.084118645508135	1	-7.552
75	18	9000001	23500000	14	2.15471686926817	2.164902799448	0.14127865400425	2	-0.614
76	18	23500001	26500000	6	5.91995423004686	5.92402447504899	0.165047014199074	6	-0.19
77	18	26500001	80373285	102	1.72980152259275	1.74238182767756	0.0520098538936844	2	-6.137
78	19	500001	22000000	39	1.55696048558596	1.59614320441109	0.158462340045068	2	-1.966
79	19	28000001	29500000	3	5.73510986404736	5.73681079887612	0.15486182243799	6	-1.05
80	19	29500001	34000000	9	8.36483789996032	8.3837160928249	0.356454536090329	8	-0.55
81	19	34000001	44000000	17	6.08715570216042	6.1204677356395	0.287188061734415	6	-0.171
82	19	44000001	58617616	25	2.98738946324306	3.00480800982548	0.154850832678917	3	-0.011
83	20	1	3000000	6	3.80438140167718	3.80640059346566	0.0852065099266651	4	-1.637
84	20	3000001	8000000	9	2.71362121536822	2.71752434388821	0.10813977354966	3	-2.046
85	20	8000001	15000000	11	2	2.00577859978559	0.123026110820574	2	-0.017
86	20	15000001	23500000	15	3.99101144505837	4.00709845273227	0.20067001084439	4	-0.012
87	20	23500001	64444167	65	2.61592279930842	2.6227645984939	0.0582610204428977	3	-10.023
88	21	14000001	18000000	7	0.417140643957091	0.425405753433279	0.160489489262082	0	-2.095
89	21	18000001	46709983	53	2.15471686926817	2.16623738940481	0.0765995325367039	2	-1.523
90	22	16500001	22000000	8	1.13319375335409	1.13860437010697	0.127483231823958	1	-0.558
91	22	22000001	24000000	3	-1.17136936704954	-1.15512729716177	0.340314764640455	-1	-0.188
92	22	24000001	50000000	47	0.938826889527092	0.957165444909207	0.0909830845071346	1	-0.195
93	X	1	2500000	5	-4.66666666666667	-4.66666666666667	0	-5	-Inf
94	X	2500001	52000000	93	-1.19016967702229	-1.18317592209309	0.0306963732701892	-1	-8.618
95	X	52000001	78500000	40	-0.457351197570942	-0.430153855304324	0.110358506785377	0	-4.013
96	X	79000001	89500000	20	-0.896327169331328	-0.89175844564281	0.0638137295745471	-1	-1.047
97	X	89500001	93000000	7	2.59103474476837	2.72714946361773	0.770655613818986	3	-0.141
98	X	93000001	156040895	113	-1.13677045951654	-1.12869926763042	0.0294576086717122	-1	-4.904
