# Supplementary material for: Chromosomal instability and genomic alterations in cholangiocarcinoma from Northeastern Thailand
Source: J Pathol. 2025 Sep 15;267(3):261–74. doi: 10.1002/path.6464 (PMC12531121; doi:10.1002/path.6464)
Supplement: Supplementary file 3 — Table S2. CSV files (provided as separate Excel folder) [file PATH-267-261-s004.zip › N84_0021_0.3_cnv_500kb.csv]

	Chromosome	Start	End	Num_Bins	Segment_Mean	Segment_Mean2	Segment_SE	Copies	P_log10
1	1	1000001	120000000	216	2.14996678233748	2.15414686888099	0.0212350615837711	2	-12.409
2	1	145500001	217000000	122	3.72681971973243	3.73355681576585	0.0443672261762389	4	-8.719
3	1	217000001	224500000	14	2.18717123003661	2.19063230644857	0.0764126087441314	2	-1.9
4	1	224500001	230500000	9	3.50518750235998	3.51237284850789	0.161727761118992	4	-2.59
5	1	230500001	234500000	7	2.14778143861537	2.15523254283866	0.178224004655902	2	-0.416
6	1	234500001	243000000	15	3.65180803734035	3.65442037776083	0.065048243038982	4	-6.966
7	1	243000001	248956422	12	1.88808377439394	2.08503204074625	0.580023911014325	2	-0.054
8	2	1	102000000	168	2.03462635522953	2.03877088527237	0.0269989864223464	2	-0.821
9	2	103000001	124000000	34	3.42879314117041	3.439380185849	0.0969567829580996	3	-5.233
10	2	124000001	135000000	14	1.85383860617359	1.85667389628557	0.0682916596914132	2	-1.446
11	2	135000001	172000000	63	2.24426799888724	2.24608109231736	0.0311645080947343	2	-14.54
12	2	172000001	179500000	14	1.91382651031798	1.9149314801938	0.0503461854730575	2	-1.041
13	2	180000001	200000000	38	2.31707804601682	2.31939444512981	0.0391582220236906	2	-15.353
14	2	200000001	210500000	18	5.2634372822074	5.27007561023999	0.128832278891597	5	-1.443
15	2	210500001	214500000	7	3.96124973036844	3.9608226209078	0.0580185386321711	4	-0.301
16	2	214500001	238500000	45	3.43117503444413	3.43248116683099	0.0363573306218729	3	-Inf
17	2	238500001	242000000	7	2.83972467542018	2.84125636239156	0.112134421889992	3	-0.804
18	3	1	40000000	75	2.4996519084668	2.51075764321435	0.0605402901473054	3	-15.176
19	3	40500001	87000000	87	-0.937306044722923	-0.934604829029307	0.024305774869625	-1	-2.147
20	3	87000001	198000000	192	2.70729512317206	2.72471237173009	0.0477352118176051	3	-8.093
21	4	1	3000000	6	0.532735349716264	0.538668333452924	0.149142634108357	1	-2.703
22	4	3000001	11500000	13	0.141461074215298	0.144332838086825	0.0586423147654717	0	-1.859
23	4	11500001	74500000	104	0.661407161829468	0.665750527328749	0.0267050812923978	1	-Inf
24	4	74500001	76500000	3	2.03679348045488	2.03737846629401	0.064837736264593	2	-0.249
25	4	76500001	181000000	188	0.715646429534189	0.718288439148068	0.0157607261822943	1	-Inf
26	4	181000001	189500000	15	0.242944232401872	0.247733459031862	0.0740019411173886	0	-3.089
27	5	500001	1500000	2	0.447196879753097	0.483810477258017	0.869765476248402	0	-0.238
28	5	1500001	45500000	80	2.52881288984572	2.54397663921521	0.0682039871632423	3	-10.64
29	5	50500001	181000000	227	0.553752663042782	0.557329547347693	0.0171705731977294	1	-Inf
30	6	500001	18500000	34	0.494630663028118	0.496299391250511	0.0265676270341085	0	-Inf
31	6	18500001	28500000	19	2.25968067196963	2.26273900817582	0.0747742798415646	2	-3.355
32	6	28500001	33500000	7	-4.62976002131844	-4.59382064559919	0.0429352014652163	-5	-Inf
33	6	33500001	42000000	17	3.01271718517428	3.03200138718961	0.193061096582127	3	-0.061
34	6	42000001	70500000	46	3.76080632544106	3.77472636821655	0.0943851599474763	4	-1.77
35	6	70500001	79500000	16	2.33478642486903	2.34198773737674	0.120259591803543	2	-2.351
36	6	79500001	112500000	61	-0.877254200662009	-0.873519547053351	0.0293597451748126	-1	-4.783
37	6	112500001	115000000	4	0.449090026815613	0.453594289958922	0.186787002953927	0	-1.819
38	6	115000001	128500000	24	3.78025807429105	3.79169897841351	0.126949633686743	4	-0.996
39	6	128500001	136000000	12	5.20548984970029	5.20703311009646	0.0680281029047974	5	-2.631
40	6	136000001	140000000	7	3.76080632544106	3.76378888121832	0.122786794810679	4	-1.265
41	6	140000001	144000000	7	0.789696210332828	0.790482979947638	0.0757742615677297	1	-2.245
42	6	144000001	156500000	24	3.17595491615756	3.20930237256024	0.197813057422609	3	-0.538
43	6	157000001	159500000	5	0.304342843800311	0.308801475324042	0.140777028575986	0	-1.549
44	6	159500001	168500000	17	2.47726067523547	2.49258182162228	0.170166543127707	2	-2.421
45	6	168500001	170500000	4	-0.880512508736667	-0.801960312679636	0.629014236559449	-1	-0.123
46	7	1	36000000	67	3.69290178374236	3.70040656318686	0.0592715011766813	4	-6.365
47	7	36500001	83000000	58	0.705940700562337	0.709757319614057	0.0347316510336322	1	-Inf
48	7	84000001	159000000	131	2.22887249323448	2.24126749154586	0.0444974756654593	2	-7.23
49	8	1000001	22000000	32	2.01513799420815	2.21786806371436	0.267735449703559	2	-0.381
50	8	22000001	40000000	33	-0.339616025736008	-0.309592700391149	0.134851450486133	0	-1.664
51	8	40500001	42000000	3	3.12446664146383	3.12406652464153	0.0407021955281137	3	-2.638
52	8	42000001	132000000	152	3.81435258955742	3.81631107056877	0.0256499244555564	4	-12.098
53	8	132000001	137500000	10	3.47172082452046	3.47340482687934	0.05726998504189	3	-15.654
54	8	137500001	145000000	15	2.59407767647038	2.62369362329099	0.238241006782891	3	-0.942
55	9	500001	80500000	89	2.12812911112314	2.13359656053285	0.037563713794832	2	-3.425
56	9	81000001	134000000	98	0.49653256898331	0.498433978025671	0.0209447808323636	0	-Inf
57	9	134500001	138000000	7	2.02163096134724	2.02369588926766	0.108227495185202	2	-0.083
58	10	1	37500000	69	3.72681971973243	3.73263163469971	0.0529673092115703	4	-6.35
59	10	43000001	45000000	4	0.557578547362701	0.559420632146618	0.0910213026695921	1	-5.887
60	10	45000001	51500000	8	2.76879673914834	2.78693100894822	0.275864172858029	3	-0.357
61	10	51500001	133500000	147	0.611288077238511	0.615182725309545	0.0256814380457224	1	-Inf
62	11	1	3500000	7	-1.16175564751283	-1.11177481090541	0.341608144411371	-1	-0.129
63	11	4000001	65000000	102	0.570980178687191	0.581166271789255	0.0449677631966659	1	-Inf
64	11	65500001	112500000	85	3.62527192091792	3.63160227298353	0.0485653337544073	4	-13.48
65	11	112500001	116000000	6	-1.06868452985019	-1.06625378184653	0.0715720117748146	-1	-0.45
66	11	116000001	133500000	34	3.3883545599404	3.39053772986507	0.0543097114170541	3	-12.191
67	11	133500001	135086622	4	2.81451815890564	2.81728017808761	0.139937468702666	3	-0.717
68	12	500001	41000000	61	5.7682443245463	5.78419184008333	0.103351583646271	6	-1.434
69	12	42000001	45500000	7	3.62045172710167	3.62231466221865	0.112782111789682	4	-3.091
70	12	45500001	56500000	21	0.669138811570495	0.672295910816031	0.064470465267746	1	-6.43
71	12	56500001	59500000	6	1.59357389124046	1.6069208610193	0.251476252287485	2	-0.928
72	12	59500001	102500000	83	2.41475161142385	2.41685416488072	0.0257842191317027	2	-Inf
73	12	102500001	123000000	41	2.06717002095907	2.07053717185048	0.0411557000987489	2	-1.063
74	12	123500001	133275309	18	1.59566849283448	1.60106720118986	0.0904037250716843	2	-4.991
75	13	19500001	56500000	65	0.532735349716264	0.537113488482052	0.0341124226354349	1	-Inf
76	13	57000001	59000000	4	-0.772248391019882	-0.770774177324316	0.0813148240815864	-1	-2.317
77	13	59000001	70000000	22	0.762355852385086	0.765843482747432	0.0570795830195369	1	-4.388
78	13	70000001	101000000	56	-0.893531726807019	-0.887278052860395	0.046763811105416	-1	-1.798
79	13	101000001	110000000	15	3.64215363547957	3.64452452863206	0.0543696664218229	4	-10.206
80	13	110000001	114364328	8	2.79621277392878	2.79909787190615	0.109187692841934	3	-1.182
81	14	20000001	93000000	134	0.549928180145687	0.559992291079593	0.0329900567783485	1	-Inf
82	14	93000001	94500000	3	-4.54540435222195	-4.30285015578857	0.363816510878097	-4	-0.392
83	14	94500001	105500000	22	0.213312548130664	0.217836721748584	0.0683590643585215	0	-2.842
84	15	23500001	28000000	7	1.60824345986842	1.62660929256079	0.258653529719495	2	-0.827
85	15	29000001	32000000	4	-4.49183899371955	-4.48854935456661	0.0291631482194554	-4	-Inf
86	15	33000001	101500000	126	2	2.00685568635545	0.0369733194134184	2	-0.069
87	16	1	31500000	49	0.415066984113462	0.426481695531097	0.0662661173151666	0	-9.911
88	16	31500001	90000000	79	1.89665908067731	1.90053887861047	0.0405514172126936	2	-1.848
89	17	500001	18000000	33	0.445304083046286	0.45565196722805	0.0773546435631464	0	-8.414
90	17	18000001	35500000	20	4.09701344270178	4.11752237631103	0.196846536016673	4	-0.259
91	17	36500001	39000000	3	-3.92544554932328	-3.69700083839049	0.696082383663328	-4	-0.178
92	17	39000001	83257441	77	2.37249118051769	2.42645670018617	0.132473265423095	2	-2.891
93	18	1	23500000	29	2.05414309506316	2.05868329480312	0.0623393158675739	2	-0.46
94	18	23500001	80373285	108	-1.08137581497883	-1.07676812414408	0.0255954759136096	-1	-2.568
95	19	500001	58617616	93	2.11722341385497	2.12373352041427	0.0467921731394039	2	-2.087
96	20	1	64444167	106	1.95038174889213	1.95396473337585	0.0317562024462398	2	-0.832
97	21	14000001	46709983	60	1.87094997890114	1.88736293266598	0.0800089319649409	2	-0.798
98	22	16500001	50000000	58	1.8260804490453	1.83814168841417	0.0681267924458954	2	-1.757
99	X	1	2500000	5	-4.66666666666667	-4.66666666666667	0	-5	-Inf
100	X	2500001	155500000	271	0.707881145645294	0.720879654162006	0.0316234529321863	1	-Inf
101	X	155500001	156040895	2	-1.61905533187825	-1.55329174817453	0.893623663154418	-2	-0.21
