# Supplementary material for: Chromosomal instability and genomic alterations in cholangiocarcinoma from Northeastern Thailand
Source: J Pathol. 2025 Sep 15;267(3):261–74. doi: 10.1002/path.6464 (PMC12531121; doi:10.1002/path.6464)
Supplement: Supplementary file 3 — Table S2. CSV files (provided as separate Excel folder) [file PATH-267-261-s004.zip › N84_0020_0.3_cnv_500kb.csv]

	Chromosome	Start	End	Num_Bins	Segment_Mean	Segment_Mean2	Segment_SE	Copies	P_log10
1	1	1000001	16000000	25	2.10813557051301	2.11021368872268	0.0442497020736441	2	-1.895
2	1	16000001	31500000	30	0.613808294685524	0.618307764457883	0.0520696281046718	1	-12.639
3	1	31500001	248956422	340	2.28076291689394	2.29331783571438	0.0274008794023315	2	-Inf
4	2	1	41500000	74	2.07776991917236	2.08315948832365	0.0420482474220521	2	-1.319
5	2	41500001	46500000	10	0.65029478469886	0.652555880184797	0.0570561877273079	1	-8.946
6	2	46500001	65000000	33	2.28736118759477	2.29092018095996	0.0510202992639682	2	-7.927
7	2	65000001	69000000	7	0.774120887390247	0.775419489511414	0.0545254061625742	1	-4.419
8	2	69000001	178500000	168	2.08427110274793	2.08893421216949	0.0257111920276625	2	-3.266
9	2	179000001	189000000	19	2.49346097332453	2.49337594798181	0.0401795878318812	2	-Inf
10	2	189000001	242000000	97	2.03019026814664	2.03336874224352	0.0290414822500113	2	-0.601
11	3	1	10500000	20	2.15817006428107	2.16678212737663	0.117067494947816	2	-0.812
12	3	10500001	18000000	15	6.69822067833975	6.72691683779275	0.284234344565462	7	-0.473
13	3	18000001	20500000	5	2.88715031018293	2.90881896954326	0.420225067983214	3	-0.082
14	3	20500001	41500000	37	7.06963025986466	7.13826789381522	0.313469246869804	7	-0.181
15	3	42000001	47000000	9	0.764395645694631	0.77185214396677	0.142950164222513	1	-0.957
16	3	47000001	50000000	6	1.77574700974264	1.78024476848702	0.138507627241837	2	-0.948
17	3	50000001	68500000	37	0.67918864393819	0.681191217971023	0.0272580394897194	1	-Inf
18	3	69000001	115500000	78	2.41776363808773	2.42170305572615	0.0404218967584898	2	-Inf
19	3	115500001	144000000	48	0.909217622183193	0.91679913954964	0.0577158999937327	1	-0.826
20	3	144000001	169500000	46	2.39335944942204	2.40704171551357	0.0835473422280907	2	-5.957
21	3	169500001	197000000	51	3.16013007586889	3.16251044574173	0.0456113537916889	3	-3.436
22	3	197000001	198000000	2	2.24781854103106	2.25742218622586	0.496154780654635	2	-0.219
23	4	1	18000000	29	0.652218606103788	0.65595640767806	0.0544525890740491	1	-9.577
24	4	18000001	182000000	287	0.926961077284311	0.931062498408823	0.0177883764110711	1	-3.973
25	4	182000001	189500000	13	0.255852587641576	0.268575900604289	0.141780206581834	0	-1.235
26	5	500001	140500000	238	0.84635805836189	0.853569283477487	0.0252363899626608	1	-8.185
27	5	140500001	181000000	71	2.11247908842497	2.11483680535629	0.0358420379663361	2	-2.868
28	6	500001	28500000	53	1.85007172789854	1.85211240813943	0.0285698039144089	2	-6.645
29	6	28500001	33500000	7	-4.31632464333966	-3.73394620787819	0.828652753779313	-4	-0.126
30	6	33500001	57500000	46	2.18434809388221	2.18685985053191	0.0438447448009192	2	-4.693
31	6	62000001	170500000	198	0.881672717212869	0.889452790111348	0.0296789241976327	1	-3.709
32	7	1	31000000	59	1.72924680051815	1.7339414715129	0.0476757003890182	2	-7.62
33	7	31000001	52000000	37	2.06910654616032	2.07196269867083	0.0400764586644354	2	-1.139
34	7	52000001	67000000	9	2.4488844115137	2.45170677169545	0.107555385899393	2	-4.573
35	7	69500001	72000000	5	1.83304563877848	1.835115060366	0.100804343684835	2	-0.992
36	7	73500001	159000000	146	2.16470987391723	2.17579908914917	0.0434729107794587	2	-4.279
37	8	1000001	3000000	3	-3.12880503669911	-2.46938607129694	1.33347611168242	-2	-0.14
38	8	3000001	40000000	62	0.770229746764418	0.807972114199085	0.106728640499077	1	-1.143
39	8	40500001	143000000	176	2.29396259013835	2.29845671712301	0.0272450685540285	2	-Inf
40	8	143000001	145000000	4	1.08992199101683	1.13978226781935	0.630767542272432	1	-0.084
41	9	500001	71000000	73	0.826787520998571	0.832879024267018	0.0400466089507641	1	-4.522
42	9	71000001	138000000	121	1.86925269882199	1.87121360600951	0.0237228957809335	2	-7.246
43	10	1	27500000	51	0.634916740830445	0.640077905974217	0.0435714908382717	1	-15.654
44	10	27500001	48500000	25	1.54285117744238	1.55131643501392	0.0968448969856408	2	-5.443
45	10	48500001	49500000	2	1.75881835573036	1.75990470286111	0.0989759828034522	2	-1.816
46	10	50000001	73500000	43	2.37563739524639	2.37756407408967	0.0405592355349191	2	-Inf
47	10	73500001	77000000	7	1.90769920042315	1.90944202895803	0.0836661249275237	2	-0.554
48	10	77500001	128000000	90	1.08191839287749	1.0863224596034	0.0334320051263471	1	-2.008
49	10	128000001	133500000	10	1.65771412017403	1.6590233334463	0.0447821942711267	2	-13.574
50	11	1	3500000	7	-0.23648092229289	-0.173561800575762	0.443197571135655	0	-0.158
51	11	4000001	68500000	107	1.93553623672556	1.95177432872229	0.0604728601807253	2	-0.371
52	11	68500001	71500000	6	14.199305078892	14.278618528051	1.11751135830137	14	-0.095
53	11	72000001	83000000	20	2.95609260859012	2.95863994297136	0.0665580624961807	3	-0.272
54	11	83000001	86000000	6	1.34079512267689	1.35334386222525	0.254971922900524	1	-0.78
55	11	86000001	132500000	86	1.98923429054627	1.99214421171136	0.0274345954398928	2	-0.111
56	11	132500001	135086622	6	1.05594515099397	1.05829938159761	0.118893519322179	1	-0.205
57	12	500001	5000000	7	2.98837285979871	2.99081503076896	0.0873906848756257	3	-0.038
58	12	5000001	38000000	50	4.03765153551641	4.06599973092721	0.136717259936122	4	-0.201
59	12	38500001	57500000	34	2.34467738974826	2.34540582895898	0.0388394857766111	2	-Inf
60	12	57500001	59000000	3	1.30200777218976	1.30417843473777	0.185918193021251	1	-0.992
61	12	59000001	91500000	63	2.44220993263928	2.4456199922695	0.0392156476709118	2	-Inf
62	12	91500001	133275309	80	2.05828515950214	2.06285651541378	0.0360683643005131	2	-1.089
63	13	19500001	50000000	55	2.03234932574036	2.03584072348714	0.0377658038080218	2	-0.465
64	13	50000001	53500000	6	0.514592908290075	0.517370301623166	0.10780423513464	1	-5.121
65	13	54000001	93000000	71	0.966491892442081	0.97098762203774	0.0346351434836263	1	-0.396
66	13	93000001	114364328	38	0.617643062141851	0.619385498872691	0.0350816099905534	1	-Inf
67	14	20000001	24500000	8	1.9978461621442	1.99839395955764	0.0608278198646705	2	-0.009
68	14	24500001	34000000	18	2.78204705941715	2.79638371598081	0.16118708361816	3	-0.685
69	14	34000001	40000000	11	4.92041361203254	4.9303280409527	0.207336738428258	5	-0.133
70	14	40000001	49000000	13	3.35031905648018	3.36756876666184	0.221511865417056	3	-1.013
71	14	49000001	53500000	8	0.972433520112956	0.978123588029806	0.143947863414047	1	-0.056
72	14	53500001	55000000	3	3.70613554093449	3.70794697918224	0.178157943943285	4	-0.995
73	14	55000001	93000000	73	0.681117685081034	0.699109283263375	0.0607258320389944	1	-6.14
74	14	93000001	94500000	3	-4.53375891596483	-4.26777679678447	0.398889869882199	-4	-0.299
75	14	94500001	105500000	22	0.596569066267185	0.598173615339897	0.0355684886100383	1	-Inf
76	15	23500001	28000000	7	1.04995967752459	1.06492629645003	0.226080203363702	1	-0.111
77	15	29000001	29500000	1	-4.4759358772596	-4.47604755832124	NA	-4	NA
78	15	29500001	32000000	3	-4.55972189236378	-4.55759818491349	0.0221240252835334	-5	-Inf
79	15	33000001	86000000	96	2.12551799374154	2.13559347290196	0.0549522795550833	2	-1.866
80	15	86000001	101500000	30	3.30314654501198	3.30577422759995	0.044042841978032	3	-11.415
81	16	1	4000000	6	0.160075268620764	0.171496634706642	0.197499779814184	0	-0.414
82	16	4000001	90000000	122	2	2.00358415816961	0.03112491349519	2	-0.042
83	17	500001	21500000	37	0.558360584715044	0.573252214230667	0.0874528156646934	1	-5.974
84	17	27000001	35500000	16	2	2.00090659141924	0.0587324867480869	2	-0.005
85	17	36500001	39000000	3	-4.0801602111558	-3.93532101808878	0.484284353310412	-4	-0.049
86	17	39000001	46000000	12	-0.0142723293863396	0.0845151243364674	0.353269443869084	0	-0.091
87	17	47000001	83257441	65	2.11899697516188	2.13007579593127	0.0646010889479757	2	-1.356
88	18	1	14000000	24	3.44508165844993	3.45151288001407	0.0924452522046214	3	-5.983
89	18	21000001	24500000	7	4.64347102132002	4.66193668442958	0.33992765724816	5	-0.495
90	18	24500001	80373285	106	0.665695099449057	0.673195855139599	0.0384123524529738	1	-Inf
91	19	500001	58617616	93	2.02155751759704	2.0283317748786	0.0441732322351936	2	-0.283
92	20	1	64444167	106	2.10379344453115	2.10870852898205	0.0330487129261516	2	-2.998
93	21	14000001	29000000	29	3.03923676992178	3.06619934009969	0.162045731508588	3	-0.166
94	21	29000001	45000000	28	1.30812373910706	1.31707933444621	0.0882117044276741	1	-3.488
95	21	45500001	46709983	3	3.09724110752399	3.10807242372566	0.427622241112524	3	-0.097
96	22	16500001	50000000	58	0.520291296174022	0.531104089590752	0.0575650410757383	1	-15.353
97	X	1	2500000	5	-4.66666666666667	-4.66666666666667	0	-5	-Inf
98	X	2500001	54500000	98	0.145423812270387	0.154698278564451	0.0391122686804096	0	-4.117
99	X	54500001	93000000	62	1.11797843030302	1.14428845213256	0.103636454896146	1	-0.786
100	X	93000001	118500000	45	0.36940607212112	0.373017886611938	0.0371695543247538	0	-Inf
101	X	118500001	156040895	68	-1.05193482635237	-1.0381862210002	0.0481648017036466	-1	-0.369
