# Supplementary material for: Chromosomal instability and genomic alterations in cholangiocarcinoma from Northeastern Thailand
Source: J Pathol. 2025 Sep 15;267(3):261–74. doi: 10.1002/path.6464 (PMC12531121; doi:10.1002/path.6464)
Supplement: Supplementary file 3 — Table S2. CSV files (provided as separate Excel folder) [file PATH-267-261-s004.zip › N84_0019_0.3_cnv_500kb.csv]

	Chromosome	Start	End	Num_Bins	Segment_Mean	Segment_Mean2	Segment_SE	Copies	P_log10
1	1	1000001	248956422	395	1.91094558460765	1.92190126159181	0.0230817743281632	2	-3.145
2	2	1	242000000	408	2.01090126000078	2.01376678156464	0.011880526962377	2	-0.608
3	3	1	198000000	354	1.97387331056296	1.97803735446071	0.0162392287942346	2	-0.754
4	4	1	185500000	322	2.00217953955771	2.00397498388019	0.0120556337078313	2	-0.13
5	4	185500001	189500000	7	1.45793317667437	1.4643690315968	0.151631275573204	1	-2.659
6	5	500001	181000000	309	1.91527580980394	1.91981157094386	0.0190163611815485	2	-4.606
7	6	500001	28500000	53	1.99564198954826	1.99635998149065	0.0278555082818532	2	-0.048
8	6	28500001	33500000	7	-4.29682336517702	-3.69760227721724	0.848684114628557	-4	-0.142
9	6	33500001	170500000	244	1.9304428189595	1.93578915450022	0.0242865342090538	2	-2.086
10	7	1	159000000	256	2.01526425754966	2.02191849190841	0.0264689954650549	2	-0.39
11	8	1000001	3000000	3	-2.55652541533346	-1.77188991488651	1.69910208115867	-2	-0.049
12	8	3000001	145000000	242	1.94996890723048	1.95695911984126	0.0237265592696591	2	-1.157
13	9	500001	110500000	143	1.78813315250119	1.79165217388665	0.0222646895553237	2	-Inf
14	9	110500001	138000000	51	2.11161069950342	2.11189826077492	0.0263752472248864	2	-4.656
15	10	1	133500000	228	2.01744629065593	2.02119636841859	0.020159981529983	2	-0.533
16	11	1	3500000	7	-0.0376423954267162	0.0335460851787978	0.471580071567789	0	-0.025
17	11	4000001	135086622	231	2	2.0064420969539	0.025565021870355	2	-0.096
18	12	500001	133275309	237	2.03054596993927	2.03583666785258	0.0239610789742312	2	-0.87
19	13	19500001	114364328	170	2.09623672581684	2.09943366058719	0.0205701469857531	2	-5.873
20	14	20000001	93000000	134	2	2.01007227161461	0.0391766028033064	2	-0.098
21	14	93000001	94500000	3	-4.51754800962638	-4.21887710208844	0.447789564578226	-4	-0.204
22	14	94500001	105500000	22	1.98693024329945	1.98970040721981	0.0589230239725795	2	-0.065
23	15	23500001	28000000	7	1.74959072853047	1.76582338017877	0.246926419565112	2	-0.465
24	15	29000001	31500000	3	-4.37393760136943	-4.37107832065574	0.0393735643506626	-4	-Inf
25	15	31500001	101500000	127	1.9304428189595	1.93491261828163	0.032003083119775	2	-1.377
26	16	1	28500000	44	1.99346351865422	2.00089266313716	0.0656918358589091	2	-0.005
27	16	28500001	30500000	3	3.66147278311332	3.66410067340227	0.212715180078927	4	-0.942
28	16	30500001	90000000	81	2.08745943486287	2.08891179454399	0.0249215602705733	2	-3.443
29	17	500001	83257441	133	1.75814573744081	1.82416197974112	0.085269319575241	2	-1.407
30	18	1	80373285	137	1.88499415601271	1.89242640105317	0.0351998798969067	2	-2.649
31	19	500001	58617616	93	2.19537398294833	2.20449336582136	0.0484868911548985	2	-4.607
32	20	1	64444167	106	2.04365847318668	2.04570446637066	0.0270008715642882	2	-1.043
33	21	14000001	46709983	60	1.75814573744081	1.77414732097127	0.0770718745924591	2	-2.47
34	22	16500001	50000000	58	1.87419620016683	1.88803681571184	0.0719531819943531	2	-0.922
35	X	1	2500000	5	-4.6665368240306	-4.66600662329048	0.000660043376185548	-5	-Inf
36	X	2500001	155500000	271	2.01090126000078	2.02209328479692	0.0308091486702474	2	-0.325
37	X	155500001	156040895	2	-0.810499071990278	-0.700177370070707	1.30008404919394	-1	-0.087
