# Supplementary material for: Chromosomal instability and genomic alterations in cholangiocarcinoma from Northeastern Thailand
Source: J Pathol. 2025 Sep 15;267(3):261–74. doi: 10.1002/path.6464 (PMC12531121; doi:10.1002/path.6464)
Supplement: Supplementary file 3 — Table S2. CSV files (provided as separate Excel folder) [file PATH-267-261-s004.zip › N84_0018_0.3_cnv_500kb.csv]

	Chromosome	Start	End	Num_Bins	Segment_Mean	Segment_Mean2	Segment_SE	Copies	P_log10
1	1	1000001	248956422	395	2	2.01319882240919	0.025683388323355	2	-0.217
2	2	1	242000000	408	2.04795363546915	2.05217309300534	0.0144731207026339	2	-3.505
3	3	1	198000000	354	2.06980755203185	2.07396236973715	0.0166066087631126	2	-5.074
4	4	1	186500000	324	1.98912541300529	1.99047397530841	0.01374695840583	2	-0.311
5	4	186500001	189500000	5	1.14995046208873	1.1510742347172	0.0880982837548042	1	-1.064
6	5	500001	181000000	309	2.01523933429455	2.01981030744576	0.0204538920561119	2	-0.478
7	6	500001	28500000	53	2.12020630523307	2.1243380707892	0.045026842795767	2	-2.24
8	6	28500001	33500000	7	-4.3680244641725	-3.71989637215244	0.871320852692487	-4	-0.126
9	6	33500001	170500000	244	1.91109042060641	1.91898936078643	0.0259150900392397	2	-2.752
10	7	1	159000000	256	2.63680147000343	2.64734214327997	0.0318391892394365	3	-Inf
11	8	1000001	145000000	245	2.08731624957109	2.12468482691853	0.0445167581585839	2	-2.293
12	9	500001	138000000	194	2.00217598257765	2.00620678770391	0.0220673001573749	2	-0.109
13	10	1	3500000	6	1.54250787380104	1.54474924862909	0.0891505143185284	2	-6.484
14	10	3500001	114500000	188	2.00870606066804	2.0132682037762	0.0235860854872647	2	-0.241
15	10	114500001	133500000	34	1.72014559714771	1.7212212477905	0.0407053108551463	2	-11.128
16	11	1	2000000	4	-0.132038274853603	-0.00521640918871813	0.939206395625156	0	-0.002
17	11	2000001	135086622	234	2.01306122135947	2.02232924923388	0.032937911095559	2	-0.303
18	12	500001	123000000	219	1.89812932604581	1.90358682631529	0.0255218346185049	2	-3.801
19	12	123500001	133275309	18	1.14385497691261	1.16276672743325	0.15059199205665	1	-0.553
20	13	19500001	114364328	170	1.97391590371466	1.97746583289436	0.0210292686468328	2	-0.547
21	14	20000001	93000000	134	1.95655491095674	1.96881086819658	0.0417576799669429	2	-0.342
22	14	93000001	94500000	3	-4.49790241457551	-4.16084068277519	0.505825983891474	-4	-0.125
23	14	94500001	105500000	22	1.87871165072591	1.88548812703559	0.0860616241864912	2	-0.737
24	15	23500001	28000000	7	1.46505748698494	1.48124839723377	0.23792566214291	1	-1.365
25	15	29000001	31500000	3	-4.40372925457942	-4.40366506569216	0.0108286742808579	-4	-Inf
26	15	31500001	101500000	127	1.95438638463007	1.9586378663231	0.0276708616984621	2	-0.87
27	16	1	28500000	44	1.67550129440517	1.68270995492049	0.0604165976629658	2	-6.822
28	16	28500001	30500000	3	4.84060793583704	4.85100727708812	0.427239246943668	5	-0.138
29	16	30500001	90000000	81	1.91757576119091	1.92086503665809	0.0333835896210232	2	-1.75
30	17	500001	83257441	133	1.75426540163203	1.81609910816158	0.0828684989715302	2	-1.577
31	18	1	80373285	137	1.72440560187426	1.73508772414193	0.0436775422870251	2	-8.88
32	19	500001	20000000	37	2.30809229049213	2.31285682034632	0.0631888758683042	2	-6.132
33	19	20500001	34500000	15	1.5047685920553	1.50928345248164	0.0953996401267648	2	-6.57
34	19	34500001	54000000	33	2.2326300597409	2.23552399418593	0.0575446477942463	2	-4.371
35	19	54000001	58617616	8	1.6882408317938	1.69377075156956	0.149873163904819	2	-1.387
36	20	1	64444167	106	1.93055602896832	1.93611553830888	0.0345346850291232	2	-1.192
37	21	14000001	46709983	60	1.74786101462959	1.76327329352979	0.0794205866807522	2	-2.541
38	22	16500001	50000000	58	1.79490072676433	1.80770808165084	0.0707648498065222	2	-2.182
39	X	1	2500000	5	-4.66666666666667	-4.66666666666667	0	-5	-Inf
40	X	2500001	89500000	153	-1.15271293206489	-1.14318157927342	0.0302443408099429	-1	-5.658
41	X	89500001	93000000	7	3.26462845430355	3.57106912305815	1.21436154313936	4	-0.14
42	X	93000001	156040895	113	-1.30581461885349	-1.30000988909123	0.0254784738732494	-1	-Inf
