# Supplementary material for: Chromosomal instability and genomic alterations in cholangiocarcinoma from Northeastern Thailand
Source: J Pathol. 2025 Sep 15;267(3):261–74. doi: 10.1002/path.6464 (PMC12531121; doi:10.1002/path.6464)
Supplement: Supplementary file 3 — Table S2. CSV files (provided as separate Excel folder) [file PATH-267-261-s004.zip › N84_0017_0.3_cnv_500kb.csv]

	Chromosome	Start	End	Num_Bins	Segment_Mean	Segment_Mean2	Segment_SE	Copies	P_log10
1	1	1000001	248956422	395	1.9890951737124	1.99841906627436	0.0218553384220633	2	-0.026
2	2	1	242000000	408	2.01528175238925	2.01756795541406	0.0111814433242859	2	-0.935
3	3	1	198000000	354	2.02402203715705	2.02755328905059	0.0144847960694773	2	-1.243
4	4	1	186500000	324	2.00436442977947	2.00544535306485	0.0105112300566019	2	-0.219
5	4	186500001	189500000	5	1.15785910259287	1.17491902800765	0.321247739092557	1	-0.232
6	5	500001	181000000	309	1.9890951737124	1.9922758098256	0.0170697105267308	2	-0.186
7	6	500001	28500000	53	2.07438953480147	2.07622692117274	0.026294635804827	2	-2.427
8	6	28500001	33500000	7	-4.3067011804374	-3.68110880404669	0.867428656990335	-4	-0.147
9	6	33500001	170500000	244	1.97819927336921	1.9834357510744	0.0232640823981675	2	-0.322
10	7	1	159000000	256	2.03276803452927	2.03839505599043	0.0228148489250488	2	-1.034
11	8	1000001	145000000	245	1.94339237461746	1.97428043872659	0.0394909156900463	2	-0.288
12	9	500001	138000000	194	1.97166601761662	1.97469018747002	0.0180121464107908	2	-0.796
13	10	1	133500000	228	2	2.0014418779588	0.0156358149503046	2	-0.033
14	11	1	3500000	7	0.00578959961989156	0.0791516955850071	0.477444365197576	0	-0.061
15	11	4000001	135086622	231	2.01309757379174	2.01865917023105	0.0232102027414395	2	-0.375
16	12	500001	133275309	237	2.03058099962955	2.03485684512897	0.0224062150792803	2	-0.922
17	13	19500001	114364328	170	1.99781832066693	2.00020249935705	0.0172766355223382	2	-0.004
18	14	20000001	93000000	134	1.97602116441391	1.9871743741995	0.0383923061696623	2	-0.132
19	14	93000001	94500000	3	-4.50385297762767	-4.17842789966598	0.488238767000691	-4	-0.146
20	14	94500001	105500000	22	1.93687625667814	1.94431583542331	0.0860148461823888	2	-0.286
21	15	23500001	28000000	7	1.66610094923581	1.68467954887957	0.269987246335376	2	-0.615
22	15	29000001	31500000	3	-4.43750393355213	-4.43504171617736	0.0338792806025374	-4	-Inf
23	15	31500001	101500000	127	1.97819927336921	1.98356138751623	0.0289583648641632	2	-0.244
24	16	1	28500000	44	1.9803777393623	1.98640623116693	0.0603771867083091	2	-0.085
25	16	28500001	30500000	3	3.45023889085215	3.4526759971257	0.208198266827789	3	-1.527
26	16	30500001	90000000	81	2.02402203715705	2.02579070426385	0.0209316316429157	2	-0.662
27	17	500001	83257441	133	1.67248210689563	1.73699972326276	0.0832490745285203	2	-2.801
28	18	1	80373285	137	1.67886647789544	1.68789698613864	0.0383865008113921	2	-15.353
29	19	500001	58617616	93	2.23328277053603	2.24054261143419	0.0470689801226589	2	-6.493
30	20	1	64444167	106	2.01528175238925	2.01703740513839	0.0249612235811277	2	-0.305
31	21	14000001	46709983	60	1.802929250385	1.81833064352456	0.0780877165570181	2	-1.699
32	22	16500001	50000000	58	1.84814469291507	1.8586467866137	0.0659568748073673	2	-1.493
33	X	1	2500000	5	-4.66666666666667	-4.66666666666667	0	-5	-Inf
34	X	2500001	155500000	271	2.01746628802454	2.0266681639798	0.0275437282683995	2	-0.478
35	X	155500001	156040895	2	-0.771698540187676	-0.632022339651729	1.47806533241265	-1	-0.095
