# Supplementary material for: Chromosomal instability and genomic alterations in cholangiocarcinoma from Northeastern Thailand
Source: J Pathol. 2025 Sep 15;267(3):261–74. doi: 10.1002/path.6464 (PMC12531121; doi:10.1002/path.6464)
Supplement: Supplementary file 3 — Table S2. CSV files (provided as separate Excel folder) [file PATH-267-261-s004.zip › N84_0016_0.3_cnv_500kb.csv]

	Chromosome	Start	End	Num_Bins	Segment_Mean	Segment_Mean2	Segment_SE	Copies	P_log10
1	1	1000001	248956422	395	2.02183643040843	2.03352996210458	0.0230917782929436	2	-0.834
2	2	1	242000000	408	2.02839432176761	2.03103960820779	0.0133036750956754	2	-1.707
3	3	1	198000000	354	2.05465802060417	2.05842205239977	0.0164725683708306	2	-3.409
4	4	1	186000000	323	2.0196511806976	2.02163896166712	0.012381534828434	2	-1.094
5	4	186000001	189500000	6	1.46987887841546	1.47435428287673	0.133132556765045	1	-3.436
6	5	500001	181000000	309	1.9890951737124	1.99437032579381	0.0193054988172083	2	-0.113
7	6	500001	28500000	53	2.08316837964912	2.08551253827212	0.0344175503875455	2	-1.887
8	6	28500001	33500000	7	-4.34516057564237	-3.70930108333413	0.870179652674028	-4	-0.132
9	6	33500001	170500000	244	1.94991170589677	1.95620172188685	0.0224777913341588	2	-1.289
10	7	1	18000000	35	1.43643157951647	1.43915726158813	0.0454864150031515	1	-Inf
11	7	18500001	28500000	19	2.10733965859673	2.11462796618431	0.0952688462602019	2	-0.64
12	7	28500001	50500000	39	3.16154439296585	3.17069764567874	0.0812831435463478	3	-1.447
13	7	50500001	76000000	20	2.09854510408691	2.10494867398505	0.0926329637462885	2	-0.59
14	7	77000001	84500000	13	1.47406621745781	1.47410789855574	0.0371049500199639	1	-Inf
15	7	84500001	88500000	8	4.04331005688032	4.04546008385798	0.10257901567812	4	-0.182
16	7	88500001	92000000	7	3.22313697978335	3.22496241812473	0.0832690316673586	3	-2.161
17	7	92000001	101000000	16	5.21499646492435	5.22746799793525	0.186199033478938	5	-0.654
18	7	101000001	159000000	99	1.42182712778917	1.437120533152	0.0566094809440983	1	-13.938
19	8	1000001	2000000	2	-4.61576093457423	-4.61569556064809	0.0029906812835474	-5	-Inf
20	8	2500001	145000000	243	1.97384341249638	1.98649224084857	0.031520304253559	2	-0.175
21	9	500001	22000000	39	1.9586091461314	1.96232543984552	0.0487568193718231	2	-0.357
22	9	22000001	71000000	34	1.54757583265918	1.55091048730236	0.0458320703039355	2	-Inf
23	9	71000001	138000000	121	2.01528175238925	2.01887803747295	0.0236745030317286	2	-0.371
24	10	1	133500000	228	1.9803777393623	1.98245008664899	0.0176973189264017	2	-0.493
25	11	1	3500000	7	0.0901911877489132	0.166230093892518	0.49801400122167	0	-0.132
26	11	4000001	135086622	231	2.04151974450591	2.0471155666747	0.0259333739163946	2	-1.16
27	12	500001	133275309	237	2.04370856459451	2.04844650294102	0.0234014877698046	2	-1.415
28	13	19500001	114364328	170	1.94991170589677	1.95224709277625	0.0203210168020756	2	-1.726
29	14	20000001	93000000	134	1.99563699837163	2.00646676385918	0.0392313500657261	2	-0.061
30	14	93000001	94500000	3	-4.50214365927285	-4.17343942618312	0.493227240483551	-4	-0.14
31	14	94500001	105500000	22	1.79648275481208	1.80166932134791	0.0798294921165319	2	-1.887
32	15	23500001	28000000	7	1.60881513059688	1.62665118799102	0.257402647665273	2	-0.833
33	15	29000001	31500000	3	-4.50993261688526	-4.50804909863563	0.0241277627990418	-5	-Inf
34	15	31500001	60500000	48	1.9890951737124	1.99120240313292	0.031258464474198	2	-0.109
35	15	60500001	101500000	79	2.52032971760284	2.52646432539319	0.0473721265988546	3	-Inf
36	16	1	28500000	44	1.84598800622635	1.85341292216523	0.0608480640671942	2	-1.796
37	16	28500001	30500000	3	3.64398186987164	3.64758627965607	0.245985235738847	4	-0.818
38	16	30500001	90000000	81	1.96731229897044	1.96856829433479	0.0278042807536669	2	-0.588
39	17	500001	35500000	53	1.92602320086812	1.93646903751686	0.0700806868572707	2	-0.438
40	17	36500001	39000000	3	-4.06751728953201	-3.82216713146303	0.664517492108845	-4	-0.103
41	17	39000001	83257441	77	1.82013561490827	1.85776793748623	0.0961207295515578	2	-0.857
42	18	1	80373285	137	1.84814469291507	1.85719769316416	0.0396877773320817	2	-3.494
43	19	500001	19000000	35	2.37159063623087	2.37592760975708	0.0567528565500005	2	-10.456
44	19	19000001	35000000	18	1.72364704841378	1.73166732670005	0.107539484113714	2	-1.9
45	19	35000001	58617616	40	2.32235655500784	2.32870513895345	0.0712489330547227	2	-5.402
46	20	1	64444167	106	2	2.00419822762528	0.0307652876096026	2	-0.05
47	21	14000001	46709983	60	1.61093218609241	1.62224587538799	0.0681506390149545	2	-7.527
48	22	16500001	50000000	58	1.88053783777905	1.89197346689874	0.0708627135232432	2	-0.895
49	X	1	2500000	5	-4.66666666666667	-4.66666666666667	0	-5	-Inf
50	X	2500001	155500000	271	1.97602116441391	1.98875303560213	0.0324962890664852	2	-0.137
51	X	155500001	156040895	2	-0.63883425095166	-0.516854952672919	1.40382280240804	-1	-0.136
