# Supplementary material for: Chromosomal instability and genomic alterations in cholangiocarcinoma from Northeastern Thailand
Source: J Pathol. 2025 Sep 15;267(3):261–74. doi: 10.1002/path.6464 (PMC12531121; doi:10.1002/path.6464)
Supplement: Supplementary file 3 — Table S2. CSV files (provided as separate Excel folder) [file PATH-267-261-s004.zip › N84_0015_0.3_cnv_500kb.csv]

	Chromosome	Start	End	Num_Bins	Segment_Mean	Segment_Mean2	Segment_SE	Copies	P_log10
1	1	1000001	8000000	12	1.39677860645409	1.41648477348966	0.203407336005126	1	-1.391
2	1	8000001	16500000	14	2.48058449074074	2.51361919836453	0.270208291713839	3	-1.144
3	1	17000001	35000000	34	1.13874660996055	1.15850642628831	0.113861268481333	1	-0.785
4	1	35000001	90000000	101	3.12272370836073	3.1383180091696	0.0730226005246678	3	-1.235
5	1	90000001	248956422	234	2.02994808788078	2.0633833753975	0.0570605144370756	2	-0.574
6	2	1	6000000	10	0.00937500000000036	0.0234781010077792	0.165206994404094	0	-0.052
7	2	6000001	27000000	39	1.05332292351523	1.06042312408476	0.0651506228967334	1	-0.451
8	2	27000001	29000000	4	2.32874205566513	2.32879628724594	0.068503855485444	2	-5.799
9	2	29000001	37000000	13	1.06520449813719	1.07903086298751	0.162224826030001	1	-0.203
10	2	37000001	215500000	292	2.06640385300241	2.08385876885058	0.0418147240832278	2	-1.348
11	2	216000001	242000000	50	2.73502646970195	2.76419757604865	0.12866581270342	3	-1.175
12	3	1	86000000	160	1.20874493206224	1.22581651041335	0.0514482358293324	1	-4.944
13	3	86000001	198000000	194	2.24799080237782	2.26500955735458	0.0513532237660761	2	-6.609
14	4	1	6500000	11	1.31958980522683	1.33964282286261	0.218084288272358	1	-0.923
15	4	6500001	146000000	241	1.99572718058295	2.00952341128347	0.0387155464692786	2	-0.094
16	4	146000001	189500000	77	1.2348511464497	1.24773232414311	0.062305749304186	1	-4.155
17	5	500001	2500000	4	-0.188904640587333	-0.176256344997275	0.272755528616583	0	-0.286
18	5	2500001	13000000	18	1.22882149901381	1.23295263705789	0.0802043980834464	1	-2.434
19	5	13000001	174000000	275	2.00641179733728	2.02358650992287	0.0398898331164615	2	-0.256
20	5	174000001	181000000	12	1.28723718633575	1.3103688910287	0.217262171668094	1	-0.815
21	6	500001	28500000	53	2.33312034297611	2.35712106514927	0.116674771002312	2	-2.656
22	6	28500001	33500000	7	-4.62265625	-4.59150438208484	0.0364348787401216	-5	-Inf
23	6	33500001	63500000	49	2.29594856043174	2.31358272849229	0.0994563961150918	2	-2.792
24	6	63500001	79500000	30	0.835737350701294	0.851081051982079	0.10125077698852	1	-0.85
25	6	79500001	82000000	5	3.60816348893272	3.61650153603486	0.271724144210174	4	-0.801
26	6	82000001	111000000	53	0.913660318047337	0.921710151377989	0.0565213729980515	1	-0.78
27	6	111000001	170500000	107	2	2.02864863751011	0.0811205383915542	2	-0.14
28	7	1	140000000	230	2.13097896805829	2.1525247041466	0.0519284508049947	2	-2.48
29	7	140000001	159000000	26	0.307462880780189	0.376941807974057	0.212459561547782	0	-1.119
30	8	1000001	3000000	3	-4.32530955511725	-3.99716475621239	0.637181481785662	-4	-0.002
31	8	3000001	68500000	106	0.847390868124042	0.873759209231404	0.070347046883654	1	-1.138
32	8	68500001	143000000	132	2.02352499041201	2.03798573406821	0.0547324117377631	2	-0.312
33	8	143000001	145000000	4	-0.00135601577909217	0.0956554046995791	0.81555198878641	0	-0.043
34	9	500001	19500000	34	0.923439212141137	0.93460103087313	0.0885399062016249	1	-0.337
35	9	19500001	25000000	11	-0.0672582114288849	-0.0615780219979967	0.101405496602775	0	-0.265
36	9	25000001	33000000	15	0.781517265231209	0.784675882214212	0.0610008272075958	1	-3.381
37	9	33000001	36000000	4	5.94319526627219	6.14856533765271	1.64004603051477	6	-0.033
38	9	36500001	138000000	130	2.0771449704142	2.09804583968399	0.0657140770138883	2	-0.867
39	10	1	51000000	80	1.12678901627219	1.14802785790819	0.0798423547244941	1	-1.196
40	10	51000001	115000000	115	2.16554504300899	2.18707615501506	0.0726567739109528	2	-1.999
41	10	115500001	133500000	33	1.34391179733728	1.36176807146256	0.117145061386436	1	-2.696
42	11	1	3500000	7	-0.310648148148148	-0.260958220292192	0.379624483745732	0	-0.308
43	11	4000001	134500000	229	1.74815105878808	1.77211799180968	0.0508579693955774	2	-5.129
44	11	134500001	135086622	2	-1.1810650887574	-1.16492065341639	0.474252840836209	-1	-0.138
45	12	500001	23000000	36	1.44169286242604	1.48303551731641	0.169100545936293	1	-2.368
46	12	23000001	28500000	10	12.8196423679597	13.001386781772	1.22917248359509	13	0
47	12	28500001	38000000	11	3.43293954087223	3.46158255783711	0.315269605011102	3	-0.844
48	12	38500001	55500000	30	1.16669560185185	1.17725818546255	0.096858076720698	1	-1.172
49	12	55500001	57500000	4	3.58675230796625	3.58939502294208	0.199879243905284	4	-1.398
50	12	57500001	64500000	13	2.2501671049748	2.29089411066283	0.31330946325923	2	-0.452
51	12	64500001	71500000	14	11.1617742233728	11.316991280738	0.853110151034131	11	-0.149
52	12	71500001	125000000	104	1.12479728248959	1.14239864975043	0.06194234625139	1	-1.667
53	12	125000001	133275309	15	-0.167865850317773	-0.145539698122876	0.158404609169883	0	-0.446
54	13	19500001	114364328	170	1.86817951457375	1.88345931712104	0.0477168741577456	2	-1.836
55	14	20000001	93000000	134	2.07929422118124	2.10826854035053	0.0760488830001856	2	-0.811
56	14	93000001	94500000	3	-4.4951099537037	-4.15188890987071	0.51477775679596	-4	-0.115
57	14	94500001	105500000	22	1.84704142011835	1.86994102358809	0.165851376287909	2	-0.364
58	15	23500001	28000000	7	0.15545025887574	0.163746775223914	0.152024769909611	0	-0.551
59	15	29000001	32000000	4	-4.48112518491124	-4.48059663570663	0.0127937307679924	-4	-Inf
60	15	33000001	101500000	126	2.09865288735481	2.12589491239398	0.0741479854610015	2	-1.048
61	16	1	28500000	44	1.30744730029586	1.32763144406294	0.104436929194661	1	-2.768
62	16	28500001	32000000	6	2.82309404448828	2.83203410706534	0.217517382350982	3	-0.357
63	16	46500001	66500000	38	1.60434198991891	1.61517280297924	0.0863028411465966	2	-5.084
64	16	66500001	72000000	7	2.87527548350866	2.88311318943691	0.191898973162898	3	-0.266
65	16	72000001	90000000	33	1.45397096893491	1.464363750948	0.08869683991752	1	-6.784
66	17	500001	28500000	40	0.851278113357441	0.878041717402762	0.124335061016451	1	-0.486
67	17	28500001	33000000	8	2.42538078018847	2.4304630418059	0.147479470796246	2	-2.454
68	17	33000001	35500000	5	1.48061582292352	1.48635869378126	0.191654008871899	1	-1.952
69	17	36500001	39000000	3	-3.96942732303309	-3.69999608557791	0.745959191765589	-4	-0.163
70	17	39000001	83257441	77	2.61617973372781	2.68267533866291	0.143081069718874	3	-1.576
71	18	1	49500000	79	1.83015559938637	1.85344077210829	0.0901927097595626	2	-0.982
72	18	49500001	52000000	5	-0.148536975399955	-0.105755184001811	0.437286551110153	0	-0.092
73	18	52000001	77000000	47	0.820218503451679	0.831290062725684	0.0749288967148746	1	-1.614
74	18	77500001	80373285	6	-0.369175295857988	-0.345694980250901	0.279487392461942	0	-0.665
75	19	500001	35000000	53	1.31149343222661	1.33210581264547	0.0958718206637282	1	-3.274
76	19	35000001	50000000	25	2.76432445759369	2.7812866737961	0.149834948258335	3	-0.841
77	19	50000001	58617616	15	1.72302367548762	1.73240908840341	0.134528625300027	2	-1.331
78	20	1	10000000	18	1.85549254876178	1.86138001842549	0.0858186197995154	2	-0.974
79	20	10500001	15500000	9	5.69664968222661	5.71858228040683	0.348418380611358	6	-0.378
80	20	15500001	25500000	17	0.63951364918913	0.664254568586473	0.193200936625229	1	-1.085
81	20	31500001	64444167	62	2.19803035283805	2.23664606581549	0.133192495350385	2	-1.121
82	21	14000001	46709983	60	0.952827258656586	0.987019029447033	0.112895762413637	1	-0.042
83	22	16500001	22000000	8	0.563535674172694	0.584452016474965	0.251892957668249	1	-1.004
84	22	22000001	24000000	3	-1.70085401599825	-1.68370439693143	0.31212067620221	-2	-0.507
85	22	24000001	50000000	47	0.939103248959019	0.971894725384204	0.125415428379152	1	-0.085
86	X	1	2500000	5	-4.66666666666667	-4.66666666666667	0	-5	-Inf
87	X	2500001	9000000	11	0.0830335374205573	0.141835074493484	0.290508253899923	0	-0.204
88	X	9000001	54500000	87	1.0612426035503	1.07129461706159	0.0541996933229844	1	-0.725
89	X	54500001	58000000	6	3.10887180172036	3.11809985696897	0.254372042783097	3	-0.192
90	X	63000001	97500000	65	1.21476430665133	1.23760665091692	0.0924087931337519	1	-1.994
91	X	97500001	156040895	104	0.474961648038573	0.494407549429914	0.0574766360304116	0	-Inf
