# Supplementary material for: Chromosomal instability and genomic alterations in cholangiocarcinoma from Northeastern Thailand
Source: J Pathol. 2025 Sep 15;267(3):261–74. doi: 10.1002/path.6464 (PMC12531121; doi:10.1002/path.6464)
Supplement: Supplementary file 3 — Table S2. CSV files (provided as separate Excel folder) [file PATH-267-261-s004.zip › N84_0014_0.3_cnv_500kb.csv]

	Chromosome	Start	End	Num_Bins	Segment_Mean	Segment_Mean2	Segment_SE	Copies	P_log10
1	1	1000001	248956422	395	2.01306548763911	2.02250166710275	0.0218395757403937	2	-0.519
2	2	1	242000000	408	2.03486972368664	2.03733732260988	0.0117997366287001	2	-2.808
3	3	1	198000000	354	1.96739223930499	1.9708461588017	0.0162529531205062	2	-1.138
4	4	1	189500000	329	2.00435374138059	2.00668495123092	0.0159659520265069	2	-0.17
5	5	500001	181000000	309	1.98477309684851	1.98756705178055	0.0168616069785311	2	-0.336
6	6	500001	28500000	53	2.03705210139435	2.03869685362135	0.0260365947843701	2	-0.863
7	6	28500001	33500000	7	-4.28643926806125	-3.69117198580004	0.84611233023144	-4	-0.146
8	6	33500001	170500000	244	2	2.00513953826426	0.0215541974638124	2	-0.091
9	7	1	159000000	256	2.0239631645198	2.03153444691322	0.025981926322439	2	-0.648
10	8	1000001	3000000	3	-2.61911762161369	-1.88527599262136	1.67014794670084	-2	-0.024
11	8	3000001	145000000	242	1.97607982574518	1.98198445283804	0.0224508045460117	2	-0.374
12	9	500001	138000000	194	2	2.0008270092575	0.0159798638344791	2	-0.018
13	10	1	133500000	228	1.95003412041403	1.95316430779471	0.016795219952615	2	-2.276
14	11	1	3000000	6	0.0614241708394765	0.157482809648109	0.617000340213022	0	-0.098
15	11	3000001	135086622	232	2.03268770127038	2.04196411677506	0.0312723086580671	2	-0.746
16	12	500001	133275309	237	2.00653114500805	2.00970983055402	0.0201180164488737	2	-0.201
17	13	19500001	114364328	170	1.95654075031229	1.95803820273303	0.0171003976793158	2	-1.85
18	14	20000001	93000000	134	1.96088028003503	1.97233244807307	0.0390766972004065	2	-0.32
19	14	93000001	94500000	3	-4.48688279969091	-4.12771013889006	0.538956527776604	-4	-0.09
20	14	94500001	105500000	22	1.80340818293758	1.81085889977369	0.0877784543851559	2	-1.506
21	15	23500001	28000000	7	1.74991461458321	1.76443121274799	0.231289823608683	2	-0.511
22	15	29000001	31500000	3	-4.47673567599012	-4.47232565653756	0.04032970661208	-4	-Inf
23	15	31500001	101500000	127	1.97607982574518	1.97772417942044	0.0190414754424212	2	-0.616
24	16	1	28500000	44	1.8399106484648	1.84711837813097	0.0617239691685304	2	-1.878
25	16	28500001	30500000	3	4.87283476066343	4.88112380176281	0.410478032045067	5	-0.112
26	16	30500001	90000000	81	1.96739223930499	1.96875762974786	0.02679541391582	2	-0.613
27	17	500001	83257441	133	1.80555254446055	1.87328472468153	0.0860991974503868	2	-0.85
28	18	1	1500000	3	3.27930998990368	3.3002465817316	0.590794192286984	3	-0.214
29	18	1500001	21500000	22	2.00653114500805	2.01067539400898	0.0668771310095198	2	-0.059
30	18	21500001	27000000	11	3.10444477770782	3.10954463614817	0.135365263340227	3	-0.378
31	18	27000001	80373285	101	1.48996012102222	1.50042314349912	0.0486720720641665	2	-Inf
32	19	500001	32000000	47	2.16864494720316	2.1737465975403	0.0543228073023383	2	-2.86
33	19	32000001	46000000	25	2.65981316572957	2.66597492114709	0.085263176382376	3	-4.048
34	19	46500001	58617616	21	1.91538609858975	1.92496884447481	0.108169395853183	2	-0.312
35	20	1	23000000	40	1.70727964105047	1.70927412421401	0.0265952090967074	2	-Inf
36	20	23000001	61500000	61	2.03486972368664	2.03742252526516	0.0262188842295978	2	-0.814
37	20	61500001	64444167	5	1.38997258109323	1.40007589402277	0.248810931257539	1	-0.967
38	21	14000001	46709983	60	1.72431657647416	1.73783620900949	0.0746603670361374	2	-3.351
39	22	16500001	50000000	58	1.79912052576597	1.80912145487349	0.0626406695158423	2	-2.636
40	X	1	2500000	5	-4.66651726661358	-4.66592044374133	0.000746222925337925	-5	-Inf
41	X	2500001	156040895	273	-1.15199861919532	-1.09007172871553	0.0451870130676291	-1	-1.335
