# Supplementary material for: Chromosomal instability and genomic alterations in cholangiocarcinoma from Northeastern Thailand
Source: J Pathol. 2025 Sep 15;267(3):261–74. doi: 10.1002/path.6464 (PMC12531121; doi:10.1002/path.6464)
Supplement: Supplementary file 3 — Table S2. CSV files (provided as separate Excel folder) [file PATH-267-261-s004.zip › N84_0013_0.3_cnv_500kb.csv]

	Chromosome	Start	End	Num_Bins	Segment_Mean	Segment_Mean2	Segment_SE	Copies	P_log10
1	1	1000001	248956422	395	1.96947401120228	1.97992075383168	0.0242067169496847	2	-0.391
2	2	1	19000000	35	1.85886456645119	1.86290728955516	0.0550985749568058	2	-1.891
3	2	19000001	52000000	58	1.59169426063949	1.59253128910703	0.0247584960033824	2	-Inf
4	2	52000001	106000000	81	2.05906936440727	2.06144894079003	0.0327141787999812	2	-1.219
5	2	106000001	118000000	18	1.57901053967535	1.58799117023788	0.111518327895641	2	-3.657
6	2	118000001	242000000	216	2.03716144400429	2.03968022954242	0.0141722262613932	2	-2.291
7	3	1	198000000	354	2.02840828272353	2.03196836711665	0.0153559461304201	2	-1.428
8	4	1	185500000	322	2.01528926246003	2.01667283219184	0.0126907181446028	2	-0.724
9	4	185500001	189500000	7	1.35705292796318	1.35982435473708	0.119993652478866	1	-2.567
10	5	500001	181000000	309	1.97383057808176	1.97798635372453	0.0193123246776237	2	-0.595
11	6	500001	28500000	53	2.1161972153139	2.1167223993362	0.0281852374764295	2	-4.462
12	6	28500001	33500000	7	-4.28471762084416	-3.67269133057084	0.863194216635853	-4	-0.152
13	6	33500001	170500000	244	1.99345281977451	2.00054855062116	0.0255480999109093	2	-0.008
14	7	1	159000000	256	2.03059603696084	2.0369191659655	0.0252119818920665	2	-0.844
15	8	1000001	2000000	2	-4.61532851087469	-4.61529240901636	0.00114431701764639	-5	-Inf
16	8	2500001	145000000	243	1.97383057808176	1.98376250511502	0.0291345661173717	2	-0.239
17	9	500001	71000000	73	1.48009985294174	1.48374757769723	0.0320974150644736	1	-Inf
18	9	71000001	86500000	25	1.98254800050378	1.98417964936676	0.0327827515139151	2	-0.201
19	9	86500001	109500000	43	1.45078970011809	1.45357430141757	0.037776114489997	1	-Inf
20	9	109500001	138000000	53	2.11179418791806	2.11368776702466	0.0344978564213847	2	-3.008
21	10	1	133500000	228	2	2.00414405469668	0.0198939891986384	2	-0.078
22	11	1	3500000	7	-0.170672492386551	-0.101804904664024	0.467417755191146	0	-0.082
23	11	4000001	135086622	231	1.98472824958075	1.99260652513843	0.0266903716372415	2	-0.107
24	12	500001	133275309	237	2.04592032350243	2.05245159158278	0.0239789225701356	2	-1.542
25	13	19500001	111500000	165	2.02403384641469	2.02529617385181	0.0185389609936233	2	-0.763
26	13	112000001	114364328	5	1.46334261685928	1.46598364623468	0.127773109092784	1	-3.576
27	14	20000001	93000000	134	1.98254800050378	1.99399923936913	0.0402435088786591	2	-0.055
28	14	93000001	94500000	3	-4.49679540375404	-4.15711110005286	0.509555566613805	-4	-0.12
29	14	94500001	105500000	22	1.8848066892279	1.89333484699297	0.101246862470728	2	-0.534
30	15	23500001	28000000	7	1.62558041693524	1.64563898193452	0.278770763198623	2	-0.691
31	15	29000001	31500000	3	-4.41743083494408	-4.41682739994954	0.0147833930015358	-4	-Inf
32	15	31500001	101500000	127	1.94771262012009	1.95363327332607	0.0342725280970865	2	-0.754
33	16	1	90000000	128	2.02622088587482	2.0323277270999	0.0328315557015639	2	-0.488
34	17	500001	83257441	133	1.73634228791882	1.80284987515154	0.0858632756194957	2	-1.664
35	18	1	32000000	46	1.99127114114319	1.99481576194295	0.046914938823249	2	-0.04
36	18	32000001	80373285	91	1.35290364646435	1.36314577921092	0.0512100243994032	1	-11.877
37	19	500001	58617616	93	2.25340012354209	2.26211919715119	0.0497882370379234	2	-6.853
38	20	1	64444167	106	2.01747487236582	2.02115854709276	0.0319452203024616	2	-0.294
39	21	14000001	46709983	60	1.74062165886344	1.75800481287779	0.0824852610310078	2	-2.475
40	22	16500001	50000000	58	1.86534527239944	1.87860986271795	0.0715961477366657	2	-1.046
41	X	1	2500000	5	-4.66666666666667	-4.66666666666667	0	-5	-Inf
42	X	2500001	155500000	271	2.39422319946558	2.40624774670645	0.0350950058663299	2	-Inf
43	X	155500001	156040895	2	-0.732736094117284	-0.633547397565398	1.25337656108624	-1	-0.114
