# Supplementary material for: Chromosomal instability and genomic alterations in cholangiocarcinoma from Northeastern Thailand
Source: J Pathol. 2025 Sep 15;267(3):261–74. doi: 10.1002/path.6464 (PMC12531121; doi:10.1002/path.6464)
Supplement: Supplementary file 3 — Table S2. CSV files (provided as separate Excel folder) [file PATH-267-261-s004.zip › N84_0012_0.3_cnv_500kb.csv]

	Chromosome	Start	End	Num_Bins	Segment_Mean	Segment_Mean2	Segment_SE	Copies	P_log10
1	1	1000001	248956422	395	1.96952384942059	1.98071417132848	0.0241033843717632	2	-0.373
2	2	1	242000000	408	2.02617798529326	2.02987163961823	0.0137285346728178	2	-1.529
3	3	1	198000000	354	2.04584513716886	2.04931152516869	0.015556785113765	2	-2.817
4	4	1	189500000	329	1.98257650750239	1.98650027329919	0.0149542877473626	2	-0.436
5	5	500001	181000000	309	2	2.0035586332035	0.0186179936988044	2	-0.071
6	6	500001	28500000	53	2.07868784344847	2.08083445022222	0.0304559238125276	2	-2.1
7	6	28500001	33500000	7	-4.26270538691627	-3.66354361818046	0.863200527121305	-4	-0.157
8	6	33500001	170500000	244	2.04365847318668	2.04993541378638	0.0249114068248726	2	-1.347
9	7	1	159000000	256	2.05897260170766	2.06642133938109	0.0276713920351841	2	-1.786
10	8	1000001	3000000	3	-2.64748205206081	-1.90526543160461	1.68565027557139	-2	-0.02
11	8	3000001	145000000	242	2.01090126000078	2.01833306123497	0.0257938110498647	2	-0.321
12	9	500001	138000000	194	1.99782081666352	1.99959910503644	0.0193261180660606	2	-0.007
13	10	1	133500000	228	1.96082920179053	1.9645787379945	0.0179631407324299	2	-1.313
14	11	1	3000000	6	-0.115401748255398	-0.0149320018519289	0.623257642692853	0	-0.008
15	11	3000001	135086622	232	1.99782081666352	2.00477365081879	0.029804659495263	2	-0.059
16	12	500001	133275309	237	2.10062750862118	2.1050813511548	0.0232651624265485	2	-5.202
17	13	19500001	114364328	170	1.93477945613782	1.93735090907549	0.0197971593858381	2	-2.809
18	14	20000001	93000000	134	2.01526425754966	2.02542659695329	0.0395913962249186	2	-0.283
19	14	93000001	94500000	3	-4.49595815369542	-4.15415275279251	0.51251391387416	-4	-0.117
20	14	94500001	105500000	22	1.93694830905882	1.94400028822367	0.0859491575741697	2	-0.288
21	15	23500001	28000000	7	1.75814573744081	1.77427746635797	0.243911172136808	2	-0.45
22	15	29000001	32000000	4	-4.45660372344509	-4.45277194937846	0.034656248344264	-4	-Inf
23	15	33000001	101500000	126	1.96517581316311	1.96774177885152	0.0243756453681356	2	-0.731
24	16	1	28500000	44	1.89363893267145	1.9006911370764	0.0620244397316366	2	-0.961
25	16	28500001	30500000	3	5.7295785051554	5.73528994091515	0.38042721854853	6	-0.313
26	16	30500001	90000000	81	2.0502195337969	2.05173660563169	0.0294464649613511	2	-1.103
27	17	500001	35500000	53	2.00435943533664	2.01398421553991	0.0646729360151079	2	-0.082
28	17	36500001	39000000	3	-3.99425475723648	-3.77500465348941	0.652713075687533	-4	-0.136
29	17	39000001	83257441	77	1.83754976365968	1.87714587183642	0.100126488889938	2	-0.658
30	18	1	80373285	137	1.69412209689053	1.70340346482818	0.0405384139296934	2	-12.594
31	19	500001	20000000	37	2.59003860120047	2.59528883525797	0.0676146511053842	3	-8.666
32	19	20500001	35000000	16	1.77313071755102	1.77716467115474	0.0871977424279733	2	-1.975
33	19	35000001	58617616	40	2.46777492788925	2.47714663104613	0.0852131974285676	2	-7.667
34	20	1	64444167	106	2.01962867998343	2.0216270870604	0.0257060093138663	2	-0.398
35	21	14000001	46709983	60	1.81819038692144	1.82934270404887	0.0679734120142069	2	-1.919
36	22	16500001	22000000	8	1.94779791698215	1.95029467109972	0.104088943103947	2	-0.199
37	22	22000001	24000000	3	-0.620927576556126	-0.602564021530032	0.389235567186059	-1	-0.513
38	22	24000001	50000000	47	1.96517581316311	1.96945840272609	0.051703167492052	2	-0.256
39	X	1	2500000	5	-4.66666666666667	-4.66666666666667	0	-5	-Inf
40	X	2500001	48000000	85	-1.31957197312681	-1.31216964209373	0.0292803419494327	-1	-Inf
41	X	48000001	89500000	68	-0.846877808247753	-0.828346462363323	0.0679445287226116	-1	-1.938
42	X	89500001	93000000	7	3.00742425587969	3.2659052728941	1.11595502530753	3	-0.091
43	X	93000001	156040895	113	-1.2559595899794	-1.24914081317635	0.0276729078217641	-1	-Inf
