# Supplementary material for: Chromosomal instability and genomic alterations in cholangiocarcinoma from Northeastern Thailand
Source: J Pathol. 2025 Sep 15;267(3):261–74. doi: 10.1002/path.6464 (PMC12531121; doi:10.1002/path.6464)
Supplement: Supplementary file 3 — Table S2. CSV files (provided as separate Excel folder) [file PATH-267-261-s004.zip › N84_0011_0.3_cnv_500kb.csv]

	Chromosome	Start	End	Num_Bins	Segment_Mean	Segment_Mean2	Segment_SE	Copies	P_log10
1	1	1000001	188000000	288	3.04535208560288	3.04874352858138	0.0203992158859086	3	-1.773
2	1	188000001	248956422	107	2.06674699340392	2.09632473492793	0.0711833851023599	2	-0.755
3	2	1	88500000	156	2.13816558614093	2.14018750460679	0.0219715923624646	2	-9.753
4	2	95000001	103500000	13	1.33654104032708	1.34173227267548	0.100621348769694	1	-3.165
5	2	103500001	242000000	239	2	2.00353883139483	0.0178973319889464	2	-0.074
6	3	1	198000000	354	2.12298470463785	2.12627613235948	0.0168154270632356	2	-13.227
7	4	1	189500000	329	2.11431752649281	2.11938253458014	0.0193502635318408	2	-9.164
8	5	500001	64000000	108	2.73212538084104	2.73825725598274	0.042104650721094	3	-9.294
9	5	64000001	154500000	156	1.2775817756492	1.28088423669756	0.0188459013487758	1	-Inf
10	5	154500001	181000000	45	2.72533905508246	2.73052435481731	0.0625724965139483	3	-4.78
11	6	500001	28500000	53	1.34673583802742	1.34731880401193	0.021147446297709	1	-Inf
12	6	28500001	33500000	7	-4.57921974500257	-4.53822924060134	0.0480966363886025	-5	-Inf
13	6	33500001	170500000	244	1.24922281857796	1.25622743306262	0.0249818074974294	1	-Inf
14	7	1	159000000	256	2.93257619034966	2.94267681429929	0.034178555055242	3	-1.029
15	8	1000001	32500000	53	0.135770833610109	0.217863357163476	0.112881512321514	0	-1.271
16	8	33500001	97500000	108	2.01504284046525	2.02567696101769	0.0456532934554654	2	-0.241
17	8	98000001	145000000	84	3.55238823450287	3.5602266944601	0.0522305638206573	4	-Inf
18	9	500001	138000000	194	1.26541963368406	1.26717552616278	0.0177433783500984	1	-Inf
19	10	1	133500000	228	1.24315472137714	1.24650563633508	0.0174702809406739	1	-Inf
20	11	1	3000000	6	-0.335150631487583	-0.259915320826656	0.523281210033052	0	-0.208
21	11	3000001	61500000	98	1.54208034002241	1.57402625107314	0.0923683219937289	2	-5.399
22	11	61500001	62500000	2	8.21065657437914	8.22183979087701	0.763693396943252	8	-0.113
23	11	62500001	66000000	4	1.6566016413806	1.65851185448342	0.107286678358467	2	-2.836
24	11	66000001	131500000	120	2.24053339472181	2.24329148030539	0.0220794789654869	2	-Inf
25	11	131500001	135086622	8	1.84625757253693	1.84849305972015	0.0819862561852391	2	-1.19
26	12	500001	133275309	237	1.3161773924899	1.32100249263082	0.0204539938857589	1	-Inf
27	13	19500001	114364328	170	2.0797041687148	2.08322352063428	0.0227885000619295	2	-3.585
28	14	20000001	93000000	134	1.2836675171932	1.29472435221415	0.0368028072653832	1	-14.955
29	14	93000001	94500000	3	-4.5320984507298	-4.2631605460387	0.403506120627962	-4	-0.289
30	14	94500001	105500000	22	1.2532699465494	1.25849344947325	0.0707418202465559	1	-3.588
31	15	23500001	28000000	7	0.161325378017944	0.172537149809219	0.187410165927576	0	-0.447
32	15	29000001	31500000	3	-4.43108199125616	-4.42715400281714	0.0442057484497295	-4	-Inf
33	15	31500001	63500000	54	0.48459050316408	0.486622791343862	0.0269745651340744	0	-Inf
34	15	63500001	101500000	73	1.57113192405543	1.57515716044779	0.0343379969321781	2	-Inf
35	16	1	28500000	44	1.23911105308083	1.2441947144074	0.0489232116465044	1	-6.222
36	16	28500001	30500000	3	3.51903558234359	3.52022761859827	0.0851222723378072	4	-7.76
37	16	30500001	90000000	81	1.69221086664585	1.69832567508357	0.0398970620316693	2	-13.398
38	17	500001	83257441	133	1.1324580908793	1.19449018526403	0.0772746637059592	1	-1.927
39	18	1	14000000	24	1.70690255008503	1.70997873749907	0.05149089508326	2	-7.75
40	18	21000001	45000000	47	2.34366544553973	2.34666524227995	0.0428368757939207	2	-15.176
41	18	45000001	72000000	50	0.225508406180255	0.236825766838807	0.0612755128516906	0	-3.954
42	18	72000001	75500000	7	2.04087000727362	2.04632555359774	0.151846173695216	2	-0.119
43	18	75500001	80373285	9	0.0830521309384649	0.0996313855683125	0.196838976708481	0	-0.213
44	19	500001	22000000	39	1.73844181352296	1.74237948502926	0.0545723100367737	2	-5.629
45	19	28000001	35000000	14	4.35319785383897	4.35774570461512	0.0965797668545378	4	-3.673
46	19	35000001	41000000	10	5.40919155418571	5.41109028516012	0.118708498641466	5	-3.272
47	19	41000001	48500000	12	3.66005245974599	3.6676598023299	0.148082689574527	4	-1.605
48	19	48500001	58617616	18	5.17817382293549	5.19077378802641	0.172062647111593	5	-0.573
49	20	1	64444167	106	2.05595886141815	2.06101046264073	0.0350860461791261	2	-1.086
50	21	14000001	16500000	5	1.2471997735435	1.25025496191329	0.147616326491538	1	-1.046
51	21	17000001	25500000	17	0.613770621047668	0.621555855963885	0.095984717302319	1	-4.094
52	21	25500001	46709983	38	1.30194342407093	1.3087014387648	0.0681934520972805	1	-5.223
53	22	16500001	50000000	58	1.20882765171644	1.21858867494587	0.0591658279795023	1	-3.657
54	X	1	2500000	5	-4.66658294252843	-4.66625619478839	0.000410471878272212	-5	-Inf
55	X	2500001	52000000	93	-0.832436031990647	-0.825355146770141	0.0321375259997771	-1	-7.26
56	X	52000001	78500000	40	-0.00715889817373316	0.0164879764606884	0.107771890517251	0	-0.056
57	X	79000001	89500000	20	-0.730784549146207	-0.72582664494973	0.0666448640651961	-1	-4.41
58	X	89500001	93000000	7	2.8844979499349	3.03466422360574	0.842104453915833	3	-0.014
59	X	93000001	156040895	113	-0.827548029977946	-0.819799641330342	0.0308641136040083	-1	-8.278
