# Supplementary material for: Chromosomal instability and genomic alterations in cholangiocarcinoma from Northeastern Thailand
Source: J Pathol. 2025 Sep 15;267(3):261–74. doi: 10.1002/path.6464 (PMC12531121; doi:10.1002/path.6464)
Supplement: Supplementary file 3 — Table S2. CSV files (provided as separate Excel folder) [file PATH-267-261-s004.zip › N84_0010_0.3_cnv_500kb.csv]

	Chromosome	Start	End	Num_Bins	Segment_Mean	Segment_Mean2	Segment_SE	Copies	P_log10
1	1	1000001	248956422	395	2.00871032625295	2.02035375060344	0.023521071655992	2	-0.412
2	2	1	242000000	408	2.01306762182424	2.01563047760448	0.0148490954255769	2	-0.534
3	3	1	198000000	354	2.00871032625295	2.01349407273635	0.0164267060724829	2	-0.386
4	4	1	186000000	323	2.01306762182424	2.01484999863321	0.013095706327381	2	-0.59
5	4	186000001	189500000	6	1.33191836734694	1.33535482946271	0.145310660127107	1	-1.678
6	5	500001	181000000	309	1.96955863945578	1.97447137311462	0.0191079429569756	2	-0.741
7	6	500001	10000000	17	1.96087390254061	1.9617406254513	0.0525467258178794	2	-0.331
8	6	10000001	19500000	19	2.22610294599473	2.2279269261848	0.0461725888028913	2	-6.099
9	6	19500001	28500000	17	1.95002597806469	1.95207077895394	0.0511228109333825	2	-0.458
10	6	28500001	33500000	7	-4.59250805497709	-4.5631226270021	0.0396936706852995	-5	-Inf
11	6	33500001	161000000	226	2.05016203248647	2.05308166052398	0.0208872718490738	2	-1.957
12	6	161000001	169500000	16	1.43560849645981	1.45481890265176	0.17263389844245	1	-2.074
13	6	169500001	170500000	2	-0.930938775510203	-0.925768730163688	0.283894816197785	-1	-0.1
14	7	1	159000000	256	1.99782330695544	2.00347255751571	0.0245053447180256	2	-0.052
15	8	1000001	145000000	245	1.8851250201305	1.91661479774871	0.0408317996046446	2	-1.386
16	9	500001	11500000	20	3.44195918367347	3.45274597298369	0.144949333278556	3	-2.748
17	9	11500001	21500000	18	1.99347098708871	1.99636571128285	0.0616792457173161	2	-0.021
18	9	21500001	23000000	3	0.906122448979593	0.910574217968511	0.226212896229532	1	-0.16
19	9	23000001	138000000	153	1.9847706122449	1.98864706339639	0.0219807919420722	2	-0.218
20	10	1	37500000	69	0.43107345272803	0.432893429106254	0.0240611734761422	0	-Inf
21	10	43000001	133500000	159	1.95436408163265	1.95774471917703	0.0228542226672266	2	-1.191
22	11	1	3500000	7	0.0519732778009159	0.119261216304563	0.457911679424549	0	-0.1
23	11	4000001	135086622	231	2	2.00828840298001	0.0276381684540194	2	-0.117
24	12	500001	133275309	237	2.03924124947938	2.04473238305079	0.0235775956014268	2	-1.238
25	13	19500001	114364328	170	1.94568929612661	1.94835837626857	0.0198215572261592	2	-2.037
26	14	20000001	93000000	134	1.98912008885187	1.99855105578413	0.038434029223602	2	-0.013
27	14	93000001	94500000	3	-4.48718145217271	-4.12871433232783	0.537952334338838	-4	-0.091
28	14	94500001	105500000	22	1.91320949604332	1.91852244975575	0.0819853580361149	2	-0.494
29	15	23500001	28000000	7	1.46271346938776	1.47455663578928	0.217135756178152	1	-1.54
30	15	29000001	31500000	3	-4.43612788004998	-4.43258939665708	0.0425189551571786	-4	-Inf
31	15	31500001	72500000	71	2.02178647785645	2.02665629631314	0.0462614192020242	2	-0.248
32	15	72500001	101500000	56	0.34577299458559	0.353577951923611	0.0515859195918946	0	-11.144
33	16	1	90000000	128	1.93052210467861	1.93831564683982	0.0403946756903934	2	-0.897
34	17	500001	83257441	133	1.68384	1.7467667097895	0.0836783506426325	2	-2.606
35	18	1	80373285	137	1.87433929196168	1.88070070471737	0.0345300775227395	2	-3.259
36	19	500001	58617616	93	2.17749244481466	2.18554276839653	0.0476776826197524	2	-4.002
37	20	1	64444167	106	1.9847706122449	1.98824103845001	0.0324162756984936	2	-0.145
38	21	14000001	46709983	60	1.82698764403721	1.83789151116777	0.0699832225639034	2	-1.687
39	22	16500001	50000000	58	1.71787950576149	1.72966809567173	0.0707619103312237	2	-3.875
40	X	1	2500000	5	-4.66666666666667	-4.66666666666667	0	-5	-Inf
41	X	2500001	107000000	183	2.03487542412883	2.04948809399368	0.043278400284617	2	-0.597
42	X	107000001	156040895	90	0.362775510204083	0.375112450904396	0.0491741639493707	0	-13.624
