# Supplementary material for: Chromosomal instability and genomic alterations in cholangiocarcinoma from Northeastern Thailand
Source: J Pathol. 2025 Sep 15;267(3):261–74. doi: 10.1002/path.6464 (PMC12531121; doi:10.1002/path.6464)
Supplement: Supplementary file 3 — Table S2. CSV files (provided as separate Excel folder) [file PATH-267-261-s004.zip › N84_0009_0.3_cnv_500kb.csv]

	Chromosome	Start	End	Num_Bins	Segment_Mean	Segment_Mean2	Segment_SE	Copies	P_log10
1	1	1000001	248956422	395	2	2.01157027741656	0.022758434562781	2	-0.214
2	2	1	163500000	266	2.02617798529326	2.02849410408168	0.0164793541936252	2	-1.077
3	2	163500001	190500000	48	1.10594261425698	1.10773855670279	0.0314064483883985	1	-3.22
4	2	191000001	213000000	39	2.05459535530983	2.05619285056349	0.0280299918296902	2	-1.347
5	2	213000001	215500000	5	1.04929916502101	1.04883143047938	0.0518209853457772	1	-0.461
6	2	216000001	242000000	50	2.03710061856747	2.03903137416611	0.0328892593460306	2	-0.628
7	3	1	198000000	354	2.05240726644275	2.05533737223374	0.0145962308746532	2	-3.824
8	4	1	153500000	267	2.03928621388598	2.04061616386142	0.0123631849892701	2	-2.992
9	4	153500001	180000000	45	1.09378122167707	1.09487647064567	0.0205672281498554	1	-5.401
10	4	180000001	189500000	17	1.63041905544167	1.63639200698565	0.102639316624331	2	-3.402
11	5	500001	181000000	309	1.99128540398141	1.99512542139814	0.0188097019200711	2	-0.099
12	6	500001	28500000	53	2.09623672581684	2.09865236537254	0.0319995966830178	2	-2.688
13	6	28500001	33500000	7	-4.61794824910678	-4.56845710571626	0.0462567933776463	-5	-Inf
14	6	33500001	169500000	242	2.03273049659412	2.03790441572864	0.0214736880235912	2	-1.11
15	6	169500001	170500000	2	-0.835321457416442	-0.830928975411636	0.25069782716164	-1	-0.301
16	7	1	13500000	26	2.15783734960295	2.16101545758631	0.055854232358759	2	-2.404
17	7	13500001	19000000	10	1.27343355902442	1.27554052415974	0.070917034070107	1	-3.991
18	7	19000001	20500000	3	4.48214325343897	4.49296267694028	0.420710793771937	4	-0.617
19	7	20500001	24500000	7	1.86987951137705	1.89358775584814	0.326055327138954	2	-0.128
20	7	24500001	39500000	26	3.80089438599982	3.82420119564424	0.181403310289261	4	-0.478
21	7	39500001	44500000	10	7.35627269774846	7.38935214290372	0.41666695015374	7	-0.456
22	7	44500001	50500000	11	4.24121213818121	4.26021013644301	0.265870285292719	4	-0.484
23	7	50500001	74000000	18	2.23301356422738	2.23765242519092	0.0868807129618218	2	-2.205
24	7	74000001	84500000	15	1.14046953448262	1.1485301413269	0.116858759387704	1	-0.691
25	7	84500001	88500000	8	6.8495524596844	6.86648356441204	0.332817467266228	7	-0.162
26	7	88500001	92000000	7	4.35747205898681	4.35997730414808	0.112666584343031	4	-2.854
27	7	92000001	101500000	17	6.81520560928737	6.85988358861326	0.357244354082318	7	-0.158
28	7	101500001	159000000	98	1.11405733373472	1.13396065141762	0.067414851114044	1	-1.329
29	8	1000001	145000000	245	1.90878100634134	1.94313151409213	0.04085039967012	2	-0.785
30	9	500001	22000000	39	1.96952384942059	1.97245921520761	0.044973634160799	2	-0.267
31	9	22000001	71000000	34	1.01303299467025	1.0180457045454	0.0606485499250861	1	-0.116
32	9	71000001	138000000	121	2.02617798529326	2.0289843156293	0.021923001901725	2	-0.73
33	10	1	133500000	228	1.99782081666352	2.00045910668	0.0169720444283337	2	-0.009
34	11	1	3500000	7	0.108778776396483	0.178602200043738	0.4768276250761	0	-0.15
35	11	4000001	135086622	231	2.03054596993927	2.03660385295478	0.0245662109766202	2	-0.866
36	12	500001	133275309	237	2.03710061856747	2.04218912612509	0.0208623004374818	2	-1.365
37	13	19500001	114364328	170	2.00435943533664	2.0067919165865	0.0174392579778668	2	-0.157
38	14	20000001	93000000	134	1.96734965318123	1.97681079811808	0.0381386989195769	2	-0.265
39	14	93000001	94500000	3	-4.50388496647762	-4.17793648913512	0.488730177531546	-4	-0.145
40	14	94500001	105500000	22	1.93477945613782	1.93603353523353	0.0521998343493866	2	-0.657
41	15	23500001	28000000	7	1.50187822983557	1.51550647830433	0.235018034448343	2	-1.406
42	15	29000001	31500000	3	-4.47807584826159	-4.47730533888918	0.0154169057918973	-4	-Inf
43	15	31500001	60000000	47	2.01090126000078	2.01313628626412	0.0352876617945939	2	-0.149
44	15	60000001	101500000	80	2.96306206766543	2.96929142211945	0.050830580490596	3	-0.263
45	16	1	28500000	44	1.68986525326634	1.69535706166688	0.0507342298702507	2	-8.717
46	16	28500001	30500000	3	3.03082442806991	3.03317247756163	0.188863578916898	3	-0.065
47	16	30500001	90000000	81	1.94128708356448	1.94277261245972	0.0238522409803617	2	-1.784
48	17	500001	35500000	53	1.91960745988513	1.92996682262557	0.0653238080006702	2	-0.547
49	17	36500001	39000000	3	-4.04516322288018	-3.81119345588487	0.656149987942174	-4	-0.112
50	17	39000001	83257441	77	1.80100627508621	1.83456186351022	0.0931000883118637	2	-1.122
51	18	1	80373285	137	1.87419620016683	1.8797955189044	0.0326950006586088	2	-3.626
52	19	500001	58617616	93	2.03054596993927	2.03682147097708	0.039656511450913	2	-0.452
53	20	1	64444167	106	1.97387331056296	1.97816405340881	0.0279250828453887	2	-0.362
54	21	14000001	46709983	60	1.44958050141913	1.47008408809631	0.0912839190797287	1	-6.584
55	22	16500001	50000000	58	1.83539729691499	1.84528299049363	0.063860269821495	2	-1.812
56	X	1	2500000	5	-4.66666666666667	-4.66666666666667	0	-5	-Inf
57	X	2500001	155500000	271	1.87851431384151	1.88626507015573	0.027549654589805	2	-4.437
58	X	155500001	156040895	2	-0.823747651745165	-0.698735637572612	1.38434286205252	-1	-0.082
