# Supplementary material for: Chromosomal instability and genomic alterations in cholangiocarcinoma from Northeastern Thailand
Source: J Pathol. 2025 Sep 15;267(3):261–74. doi: 10.1002/path.6464 (PMC12531121; doi:10.1002/path.6464)
Supplement: Supplementary file 3 — Table S2. CSV files (provided as separate Excel folder) [file PATH-267-261-s004.zip › N84_0008_0.3_cnv_500kb.csv]

	Chromosome	Start	End	Num_Bins	Segment_Mean	Segment_Mean2	Segment_SE	Copies	P_log10
1	1	1000001	31500000	55	1.19181957295389	1.20129592662971	0.0652769479593477	1	-2.689
2	1	31500001	120000000	161	1.92221748627931	1.92806724358882	0.0282546663075484	2	-1.963
3	1	145500001	188500000	73	2.48749959796432	2.50088790101171	0.0721137568891726	3	-11.349
4	1	188500001	242000000	92	2.09132313713614	2.09922348889062	0.0515600769261817	2	-1.265
5	1	242000001	248956422	14	0.778870179052895	0.922864998393621	0.41661373182403	1	-0.069
6	2	1	9500000	17	2.09350506941793	2.10545662357353	0.142599080256564	2	-0.338
7	2	9500001	43000000	60	1.41533160224451	1.42059138489472	0.0448289362547852	1	-Inf
8	2	43000001	48500000	11	3.02475133724354	3.03198378363129	0.156787391293417	3	-0.077
9	2	48500001	242000000	320	2.10005297934436	2.10709597314595	0.0224705996867828	2	-5.726
10	3	1	198000000	354	2.10660405889238	2.11619540441693	0.0267096593002281	2	-4.867
11	4	1	79000000	130	1.9437779566677	1.94979832467762	0.0333755034521057	2	-0.878
12	4	79000001	139000000	111	1.60093530954661	1.60480422898207	0.0319084901880284	2	-Inf
13	4	139000001	189500000	88	1.97185921910896	1.97842675815411	0.0440285384094902	2	-0.205
14	5	500001	174000000	297	2.01083922537372	2.02140412975934	0.0289564523585705	2	-0.337
15	5	174000001	181000000	12	1.59043417714207	1.60125541195978	0.158836346017237	2	-1.919
16	6	500001	28500000	53	2.21845736331137	2.22938168015216	0.0755885620436244	2	-2.618
17	6	28500001	33500000	7	-4.31359617895779	-3.72358654578073	0.841799700589463	-4	-0.129
18	6	33500001	168500000	240	2.10442001352953	2.11071539194728	0.0275908732796846	2	-4.222
19	6	168500001	170500000	4	-0.306574657130366	-0.231219578226246	0.696830842589247	0	-0.131
20	7	1	5000000	10	1.13912285318559	1.14980324645713	0.168968491185999	1	-0.426
21	7	5000001	157500000	243	2.15474215845965	2.16545585349094	0.0339800274405673	2	-5.951
22	7	157500001	159000000	3	0.170190136882487	0.260734448336368	0.965414660144999	0	-0.104
23	8	1000001	145000000	245	1.63670501741501	1.67957108956727	0.0504988730273332	2	-9.654
24	9	500001	138000000	194	1.99350069093789	2.0021133776515	0.0321641693023006	2	-0.023
25	10	1	3000000	5	1.34722118879352	1.34791743275121	0.085394612105693	1	-4.336
26	10	3000001	126500000	210	2.06516741980838	2.07289720939554	0.0323517530452024	2	-1.615
27	10	126500001	133500000	13	1.38432477907936	1.38809474055225	0.087368583817165	1	-5.05
28	11	1	3500000	7	0.100304911433422	0.178971711264123	0.507602481831518	0	-0.14
29	11	4000001	135086622	231	1.95241200586799	1.96706897361323	0.0398960242295077	2	-0.388
30	12	500001	133275309	237	2.14816783502	2.160439884668	0.0357282508482868	2	-5.149
31	13	19500001	39500000	35	2	2.00353002191235	0.0599791292904868	2	-0.021
32	13	39500001	51000000	22	2.40691513876159	2.41230358003244	0.0915399807254798	2	-5.176
33	13	51000001	114364328	113	1.93730611765933	1.94170417162091	0.0338830465006722	2	-1.069
34	14	20000001	105500000	159	1.63670501741501	1.70002411910584	0.0676041789152	2	-5.04
35	15	23500001	28000000	7	1.35957637373579	1.37543426002997	0.24633064740542	1	-0.895
36	15	29000001	32000000	4	-4.50098350276237	-4.49895882963694	0.0214957945282407	-4	-Inf
37	15	33000001	101500000	126	2	2.01079305491842	0.0452905261377719	2	-0.091
38	16	1	28500000	44	1.73188082958893	1.74236304497801	0.0728784588943512	2	-3.39
39	16	28500001	31000000	4	4.66839030688514	4.69332104137126	0.55493518634751	5	-0.236
40	16	31000001	90000000	80	1.38638943536247	1.39266886112665	0.0460212029841282	1	-Inf
41	17	500001	35500000	53	1.87705513311104	1.89052587055405	0.0819107623698266	2	-0.741
42	17	36500001	39000000	3	-3.96441781046644	-3.72257863800875	0.702939030010947	-4	-0.159
43	17	39000001	83257441	77	2.12190223747726	2.16166096714924	0.108685204823437	2	-0.864
44	18	1	25000000	32	2.22065972204338	2.22995617342238	0.0871685310497887	2	-2.079
45	18	25000001	80373285	105	1.22029334020155	1.2341190294817	0.0535853691757104	1	-4.904
46	19	500001	20000000	37	2.23829127038583	2.24779713694259	0.0862982762420427	2	-2.389
47	19	20500001	35000000	16	1.21418600767557	1.21991979450139	0.0942116872797138	1	-1.708
48	19	35000001	50500000	26	2.68868129100131	2.69667734885056	0.102384540066043	3	-2.516
49	19	50500001	58617616	14	1.57574738334312	1.58332112867126	0.116958863513248	2	-3.435
50	20	1	64444167	106	1.97618469603334	1.9856431814804	0.0484635476892551	2	-0.115
51	21	14000001	46709983	60	1.62827945887904	1.65102533481001	0.0955344849946964	2	-3.586
52	22	16500001	50000000	58	1.59253369926263	1.61432298223806	0.0950317301126479	2	-4.306
53	X	1	2500000	5	-4.66666666666667	-4.66666666666667	0	-5	-Inf
54	X	2500001	89500000	153	-1.14822822511572	-1.13416528416976	0.0357756569970606	-1	-3.753
55	X	89500001	93000000	7	2.83047889099378	3.05267634663606	1.01265056951503	3	-0.018
56	X	93000001	156040895	113	-1.32540373253053	-1.31459116826414	0.0339430231691046	-1	-Inf
