# Supplementary material for: Chromosomal instability and genomic alterations in cholangiocarcinoma from Northeastern Thailand
Source: J Pathol. 2025 Sep 15;267(3):261–74. doi: 10.1002/path.6464 (PMC12531121; doi:10.1002/path.6464)
Supplement: Supplementary file 3 — Table S2. CSV files (provided as separate Excel folder) [file PATH-267-261-s004.zip › N84_0007_0.3_cnv_500kb.csv]

	Chromosome	Start	End	Num_Bins	Segment_Mean	Segment_Mean2	Segment_SE	Copies	P_log10
1	1	1000001	248956422	395	2.10716359654446	2.11903555915746	0.0243507470848226	2	-5.993
2	2	1	242000000	408	2.02180072667844	2.02551786059758	0.0153488833055618	2	-1.016
3	3	1	198000000	354	2.03708240974507	2.04173380007939	0.0169777551921679	2	-1.855
4	4	1	38000000	63	1.90882556031644	1.91199394508599	0.0368556185753792	2	-1.771
5	4	38000001	41000000	6	2.54209716851852	2.5424192509288	0.0445971790405956	3	-Inf
6	4	41500001	186000000	254	2.00871602020582	2.00966247325572	0.0138680941788943	2	-0.313
7	4	186000001	189500000	6	1.33769349646263	1.34123347687171	0.125379425153752	1	-2.187
8	5	500001	181000000	309	1.98258504145061	1.98806930391352	0.0220584930133643	2	-0.23
9	6	500001	28500000	53	2.09838351935526	2.10142877061826	0.0383249009297265	2	-2.09
10	6	28500001	33500000	7	-4.62835774362586	-4.59311667660999	0.0383119240610622	-5	-Inf
11	6	33500001	168500000	240	2.03489824454773	2.04030269588766	0.0219794014093855	2	-1.176
12	6	168500001	170500000	4	-0.234264875786436	-0.164838239533208	0.672823435147939	0	-0.093
13	7	1	159000000	256	2.03926693081454	2.04678990837125	0.0274144755624411	2	-1.056
14	8	1000001	145000000	245	1.89369085243946	1.93476084928643	0.0456198488701311	2	-0.816
15	9	500001	138000000	194	1.94131579609712	1.94477751412526	0.0215207901948129	2	-1.988
16	10	1	133500000	228	1.98693664585518	1.99272438698262	0.0240541984016025	2	-0.118
17	11	1	3500000	7	-0.196887092173541	-0.115358474737247	0.49821488309267	0	-0.088
18	11	4000001	135086622	231	2.11375239109372	2.12331954991965	0.0338115549334111	2	-3.577
19	12	500001	133275309	237	2	2.00743840183108	0.0271969025586326	2	-0.105
20	13	19500001	114364328	170	1.97823486053456	1.9805556063659	0.0228580299867499	2	-0.403
21	14	20000001	93000000	134	1.99346672150301	2.00620479563348	0.0433404894916406	2	-0.052
22	14	93000001	94500000	3	-4.51044431765314	-4.19832090649559	0.468345760171077	-4	-0.173
23	14	94500001	105500000	22	1.74543897151958	1.75364352733214	0.0961132445245227	2	-1.984
24	15	23500001	28000000	7	1.59254776357809	1.60876800209215	0.254561670359808	2	-0.905
25	15	29000001	31500000	3	-4.40528855166565	-4.40334062655728	0.0322646747301777	-4	-Inf
26	15	31500001	101500000	127	1.97823486053456	1.98379684360396	0.0307448673925067	2	-0.223
27	16	1	28500000	44	1.77538205253041	1.78825851648744	0.0816094104827921	2	-2.024
28	16	28500001	30500000	3	5.07974588203232	5.08483663199359	0.304488500131628	5	-0.108
29	16	30500001	90000000	81	1.98040977305652	1.98351109657383	0.0291461505046225	2	-0.243
30	17	500001	83257441	133	1.86562980118768	1.93964254689974	0.0921248861871031	2	-0.29
31	18	1	14000000	24	2.49235051522233	2.49478035354953	0.061133548437717	2	-15.176
32	18	21000001	24500000	7	3.00691314530527	3.00641942819588	0.0584970429530635	3	-0.04
33	18	24500001	27500000	6	2.35755326985411	2.35781194625152	0.0732220176338373	2	-5.989
34	18	27500001	80373285	100	1.69214267166358	1.70474097801237	0.0535452540484478	2	-7.455
35	19	500001	20000000	37	2.41805348923593	2.42346057335799	0.0635132896315099	2	-10.584
36	19	20500001	35000000	16	1.58832712011733	1.59482199705188	0.104853106777696	2	-3.953
37	19	35000001	58617616	40	2.29953899523579	2.30711352489563	0.0733710022587573	2	-4.546
38	20	1	64444167	106	1.89585188594836	1.90146936055364	0.0374230403911463	2	-2.072
39	21	14000001	46709983	60	1.71982898956257	1.73493008453459	0.0798044949794485	2	-3.048
40	22	16500001	50000000	58	1.75826317959311	1.77510316559835	0.0833920583700753	2	-2.155
41	X	1	2500000	5	-4.66666666666667	-4.66666666666667	0	-5	-Inf
42	X	2500001	89500000	153	-1.19672549953615	-1.18529945842588	0.0306784360681342	-1	-8.812
43	X	89500001	93000000	7	3.2305351846193	3.5569771582773	1.26194866562897	4	-0.139
44	X	93000001	156040895	113	-1.35824020092967	-1.3504026331124	0.0277374576992325	-1	-Inf
