# Supplementary material for: Chromosomal instability and genomic alterations in cholangiocarcinoma from Northeastern Thailand
Source: J Pathol. 2025 Sep 15;267(3):261–74. doi: 10.1002/path.6464 (PMC12531121; doi:10.1002/path.6464)
Supplement: Supplementary file 3 — Table S2. CSV files (provided as separate Excel folder) [file PATH-267-261-s004.zip › N84_0006_0.3_cnv_500kb.csv]

	Chromosome	Start	End	Num_Bins	Segment_Mean	Segment_Mean2	Segment_SE	Copies	P_log10
1	1	1000001	248956422	395	2.02178291856077	2.03180635273138	0.022155884254302	2	-0.821
2	2	1	242000000	408	2.03705210139435	2.040197016825	0.0130363369813934	2	-2.689
3	3	1	52500000	97	2	2.00233703036717	0.0264382682146167	2	-0.032
4	3	52500001	56500000	8	1.46071252917876	1.46212189443769	0.0530980908125357	1	-Inf
5	3	56500001	58500000	4	1.81198776077815	1.81149757919679	0.051932666875905	2	-3.547
6	3	58500001	63500000	10	1.52347121021895	1.52351015440971	0.0261356126680058	2	-Inf
7	3	63500001	85500000	40	1.79483428976014	1.79640459533779	0.0353998325429313	2	-8.053
8	3	85500001	198000000	195	2.0676426949041	2.07188177515311	0.0245248767644721	2	-2.471
9	4	1	189500000	329	2	2.00256140360944	0.0157947051675335	2	-0.06
10	5	500001	181000000	309	1.98042575071395	1.98478925653328	0.0202029397313503	2	-0.345
11	6	500001	28500000	53	2.04360136626615	2.04607944557022	0.0289748903378545	2	-0.952
12	6	28500001	33500000	7	-4.24918340702256	-3.67517125584084	0.839039052821486	-4	-0.156
13	6	33500001	170500000	244	2.01742349251705	2.02450601400046	0.0245826004723204	2	-0.496
14	7	1	159000000	256	2.03050603414557	2.036719750358	0.0252315811913317	2	-0.837
15	8	1000001	3000000	3	-2.65514417424885	-1.90223001829697	1.67158878041037	-2	-0.021
16	8	3000001	145000000	242	1.98477309684851	1.99153243362196	0.0239947237992638	2	-0.14
17	9	500001	138000000	194	1.98912186414884	1.99247699941214	0.0187477657127446	2	-0.162
18	10	1	133500000	228	1.98694730285295	1.98997221953713	0.0199546898889492	2	-0.211
19	11	1	3000000	6	-0.0840747821699246	0.00784981544649484	0.597362199134345	0	-0.005
20	11	3000001	135086622	232	2.02178291856077	2.03055515494961	0.0315836416202533	2	-0.477
21	12	500001	133275309	237	2.04141792268411	2.04821308287149	0.0248696418184935	2	-1.279
22	13	19500001	114364328	170	1.95871033752794	1.95989965326901	0.0185258719714493	2	-1.517
23	14	20000001	93000000	134	1.98042575071395	1.99236313330101	0.039885683142089	2	-0.072
24	14	93000001	94500000	3	-4.49917499549757	-4.16385400910134	0.50281265756533	-4	-0.128
25	14	94500001	105500000	22	1.83131259546903	1.83943222523219	0.0970243444673789	2	-1.009
26	15	23500001	28000000	7	1.56548797663547	1.58029541156055	0.235092601163647	2	-1.129
27	15	29000001	31500000	3	-4.47526334823745	-4.47234199763042	0.0314453991103586	-4	-Inf
28	15	31500001	101500000	127	1.96739223930499	1.96940834889369	0.0236770133216084	2	-0.707
29	16	1	28500000	44	1.76487043036133	1.77108670612344	0.0583189444058555	2	-4.062
30	16	28500001	30500000	3	5.06910219663555	5.07539482589784	0.336914213699574	5	-0.085
31	16	30500001	90000000	81	1.97825261058384	1.98087872157142	0.0291230793178384	2	-0.291
32	17	500001	83257441	133	1.90025619000305	1.96689172448047	0.0870915240418574	2	-0.153
33	18	1	21500000	25	2.10049560669692	2.11145933794104	0.111907489012522	2	-0.496
34	18	21500001	27000000	11	3.35791768941751	3.36534781791856	0.154840973534328	3	-1.738
35	18	27000001	80373285	101	1.44403088520118	1.45511597699127	0.0484955243525551	1	-Inf
36	19	500001	20000000	37	2.29484287004857	2.30049538262344	0.0640642801503324	2	-5.565
37	19	20500001	32000000	10	1.66690805167515	1.67295387998596	0.120749562034165	2	-2.17
38	19	32000001	46000000	25	2.66437723964625	2.6704904029179	0.0914536562352285	3	-3.502
39	19	46500001	58617616	21	1.89377727283758	1.90192347222498	0.109477967655737	2	-0.431
40	20	1	25500000	44	1.67964311826938	1.68041492039059	0.029855771565533	2	-Inf
41	20	31500001	59500000	53	2.04360136626615	2.04534696560318	0.0346226145300081	2	-0.721
42	20	59500001	64444167	9	1.50461003086524	1.51478169977293	0.179053918745557	2	-2.172
43	21	14000001	46709983	60	1.76700839663828	1.78417531733773	0.0812917623511179	2	-2.101
44	22	16500001	50000000	58	1.76487043036133	1.77349254342058	0.0612358698412393	2	-3.665
45	X	1	2500000	5	-4.66660253656064	-4.66633737235853	0.00032929430813784	-5	-Inf
46	X	2500001	48000000	85	-1.3005273200114	-1.29454312057421	0.0278356281403256	-1	-Inf
47	X	48000001	89500000	68	-0.795726568697892	-0.774057875132408	0.0748255042469891	-1	-2.597
48	X	89500001	93000000	7	24.1937491657313	31.687657251905	11.9863081322434	32	-0.009
49	X	93000001	156040895	113	-1.25864005732699	-1.25166381255197	0.0263427786308475	-1	-Inf
