# Supplementary material for: Chromosomal instability and genomic alterations in cholangiocarcinoma from Northeastern Thailand
Source: J Pathol. 2025 Sep 15;267(3):261–74. doi: 10.1002/path.6464 (PMC12531121; doi:10.1002/path.6464)
Supplement: Supplementary file 3 — Table S2. CSV files (provided as separate Excel folder) [file PATH-267-261-s004.zip › N84_0005_0.3_cnv_500kb.csv]

	Chromosome	Start	End	Num_Bins	Segment_Mean	Segment_Mean2	Segment_SE	Copies	P_log10
1	1	1000001	60500000	107	1.17938914889383	1.18888522135408	0.0461708987508878	1	-4.367
2	1	60500001	71000000	19	3.3707593006396	3.38026352331783	0.132413749052184	3	-2.389
3	1	71000001	89000000	33	2.36094249837545	2.37224071526001	0.105062152762383	2	-3.403
4	1	89000001	115500000	48	1.3575444727924	1.3599572874848	0.0360971818727784	1	-Inf
5	1	115500001	186000000	77	2.12936309084971	2.14282292600438	0.067473364354439	2	-1.465
6	1	186000001	191000000	10	1.29042286682546	1.2934081171641	0.0920719672347188	1	-2.842
7	1	191000001	243000000	89	2.10771625077559	2.11532284862713	0.0481194668860702	2	-1.781
8	1	243000001	248956422	12	0.730243978084933	0.88600810529819	0.474925255110903	1	-0.091
9	2	1	106000000	174	2.13586387621668	2.14600760247598	0.038944219009071	2	-3.751
10	2	106000001	178500000	118	1.16934696949591	1.17486977574514	0.0316472233396823	1	-7.484
11	2	179000001	193500000	27	1.62353696936021	1.62620407015681	0.0525241762824984	2	-11.956
12	2	193500001	242000000	89	2.30158702863609	2.30733980641675	0.0407853349396229	2	-13.313
13	3	1	17500000	34	5.19828436447948	5.21079755550695	0.116526768713951	5	-1.152
14	3	17500001	89500000	133	1.189439960785	1.19394745945761	0.0306072542706164	1	-9.629
15	3	94000001	96000000	4	3.1345665160711	3.13525096955058	0.0525556512776334	3	-1.997
16	3	97000001	118500000	42	2.16841441851508	2.17208073621441	0.042448326034555	2	-4.298
17	3	118500001	120500000	3	2.7404441666393	2.74076832829898	0.0852460592541342	3	-2.627
18	3	121000001	136000000	25	3.25105337998885	3.25648551419075	0.080193636571837	3	-2.859
19	3	136000001	147000000	20	3.98520497699838	3.99066799368191	0.102314795102817	4	-0.033
20	3	147000001	149000000	4	3.25807004315245	3.26094490991685	0.18729820347204	3	-0.786
21	3	149000001	173000000	42	6.31397265371164	6.34561430216563	0.176360244480461	6	-1.301
22	3	173000001	198000000	47	3.1415313842752	3.14879674559683	0.0684079879226277	3	-1.528
23	4	1	49000000	83	1.98713206026157	1.99577223814819	0.0521797555853346	2	-0.029
24	4	52000001	71500000	34	1.18340843775111	1.19010018818547	0.0707915170170759	1	-2.14
25	4	71500001	155000000	153	2.16624196526374	2.16846875142096	0.0234819666638188	2	-12.139
26	4	155500001	189500000	59	1.13126541612226	1.13902295238595	0.0526996719197001	1	-2.079
27	5	500001	57500000	96	1.82521411086683	1.84448551749927	0.0649394164174123	2	-1.779
28	5	57500001	84500000	45	1.14728456119673	1.15126901602249	0.0495860922310565	1	-2.641
29	5	84500001	181000000	168	2	2.00603070416426	0.0308482866141688	2	-0.073
30	6	500001	28500000	53	1.33309310831117	1.33901632494139	0.0533598496205039	1	-9.677
31	6	28500001	33500000	7	-4.33882460040966	-3.81797449780829	0.74587463039358	-4	-0.093
32	6	33500001	41000000	15	1.42504211016532	1.42822221737573	0.0852763206687303	1	-6.29
33	6	41000001	44500000	6	2.55837815064854	2.5603728344251	0.10371499930556	3	-4.648
34	6	44500001	166000000	214	1.26003735383419	1.26476559110034	0.0238259829405168	1	-Inf
35	6	166000001	170500000	9	0.0521966812068939	0.0864181018946425	0.27824746960447	0	-0.121
36	7	1	159000000	256	2.10987938093421	2.12244323484937	0.034258153326842	2	-3.454
37	8	1000001	3000000	3	-4.20117431603979	-3.82392105277823	0.78123025435133	-4	-0.085
38	8	3000001	12000000	15	1.88676326979093	1.89026666274815	0.0805208091143956	2	-0.762
39	8	13500001	29000000	28	1.30259882590495	1.30624148325405	0.0563677911809154	1	-7.256
40	8	29000001	39000000	17	3.98276077285953	3.9968253478977	0.177908392155623	4	-0.006
41	8	39000001	48000000	9	2.81981562582796	2.88688730626938	0.457328241539731	3	-0.094
42	8	48000001	76000000	49	1.96571311800926	1.96948982808937	0.0424360322938403	2	-0.326
43	8	77000001	102500000	48	3.01203293593133	3.01633297191568	0.0503687390930079	3	-0.127
44	8	103500001	119500000	29	2.05590471688754	2.05721814481656	0.0406690151213018	2	-0.797
45	8	119500001	121500000	3	2.80390749461669	2.80491587649616	0.0641959746037521	3	-2.624
46	8	121500001	133500000	22	3.21368366200861	3.2220907576225	0.110237220854192	3	-1.357
47	8	134000001	145000000	22	1.54665684772354	1.56697868509312	0.151323568468704	2	-2.375
48	9	500001	22500000	40	1.10528143878939	1.11090686112692	0.055368615377657	1	-1.345
49	9	22500001	90000000	65	2.72236151037831	2.72998373834527	0.0601016021269129	3	-5.153
50	9	90000001	92000000	4	2.00429207564398	2.01095855177196	0.250031721063758	2	-0.015
51	9	93000001	122000000	56	1.32698803643479	1.33283356371781	0.0470408864293276	1	-11.827
52	9	122000001	138000000	29	2.20322063129976	2.21081998592071	0.0844648095131385	2	-1.901
53	10	1	2000000	4	1.20151232994549	1.20786752528968	0.208699519053199	1	-0.496
54	10	2500001	128500000	215	2.04513568155796	2.05268575415442	0.0309297467756964	2	-1.053
55	10	128500001	133500000	9	1.11726679241792	1.1243331739933	0.145827639199753	1	-0.405
56	11	1	19500000	36	0.905393813133525	0.946580905558684	0.152608368236969	1	-0.139
57	11	19500001	133500000	198	2.13369660246129	2.14641760769478	0.0413707724513512	2	-3.396
58	11	133500001	135086622	4	0.992040564983563	0.999298276021849	0.220009036825439	1	-0.001
59	12	500001	15000000	25	3.23235747140737	3.26827696538491	0.208164983962463	3	-0.704
60	12	15000001	57500000	66	2.2293833012429	2.23711567313445	0.0544888760374702	2	-4.869
61	12	57500001	60000000	5	1.16733956951552	1.17426067992438	0.194361146970261	1	-0.432
62	12	60000001	76500000	32	2.26872053708473	2.27246324968636	0.0528441892669449	2	-6.598
63	12	76500001	133275309	109	1.21158213332182	1.22090259144999	0.0440225827659631	1	-6.282
64	13	19500001	114364328	170	1.15931342259124	1.16513387591414	0.0260626928903651	1	-9.628
65	14	20000001	27000000	13	1.09929342352148	1.10848044446706	0.131432431107083	1	-0.388
66	14	27000001	43000000	29	2.1380314952718	2.14370777486027	0.0732980979194082	2	-1.302
67	14	43500001	93000000	92	1.18742910780731	1.2029587931019	0.0564887472760345	1	-3.485
68	14	93000001	94500000	3	-4.52929538447865	-4.25428427033456	0.412382396332108	-4	-0.27
69	14	94500001	105500000	22	0.988087573674447	0.996075688288874	0.093619287053565	1	-0.015
70	15	23500001	28000000	7	1.42299120241895	1.43833402334834	0.245091211756453	1	-1.133
71	15	29000001	31500000	3	-4.41846504808799	-4.41774379205807	0.0191425797287049	-4	-Inf
72	15	31500001	53500000	36	1.92084573434151	1.92557335187969	0.0594241527752029	2	-0.677
73	15	53500001	61000000	13	3.78834321287656	3.79468678998224	0.135351215701913	4	-0.888
74	15	61000001	101500000	78	2.00643863141557	2.01967717747675	0.0655050050389705	2	-0.117
75	16	1	28500000	44	1.69460034439505	1.70656167517454	0.0848223519506018	2	-3.267
76	16	28500001	30500000	3	5.3029654306283	5.31122462527002	0.374784627113899	5	-0.391
77	16	30500001	90000000	81	2.00429207564398	2.00976584555278	0.0449062727600908	2	-0.082
78	17	500001	28000000	39	1.06740982765158	1.08103705610402	0.090491871663122	1	-0.431
79	17	28000001	35500000	14	2.19233419406197	2.19945137004156	0.124702935719588	2	-0.96
80	17	36500001	39000000	3	-4.04208782443111	-3.80208651626868	0.667412362351037	-4	-0.115
81	17	39000001	83257441	77	2.06237028168205	2.10904276565569	0.114974165964001	2	-0.465
82	18	1	46500000	74	2.09258400805764	2.09836294251025	0.0479070453873051	2	-1.397
83	18	46500001	80373285	63	0.860367246290248	0.879541416981621	0.0768999016752022	1	-0.931
84	19	500001	20000000	37	2.53159808478814	2.54457232913351	0.0996476414446811	3	-5.313
85	19	20500001	35000000	16	1.38000190398271	1.38410176619692	0.0871548363497484	1	-4.98
86	19	35000001	54000000	32	2.34552987227674	2.35282706509581	0.0869143253200221	2	-4.308
87	19	54000001	58617616	8	1.61728583569803	1.63817059275723	0.293030820348283	2	-0.664
88	20	1	64444167	106	1.85064750778021	1.860781009165	0.0491850518728432	2	-2.333
89	21	14000001	46709983	60	1.79138026212186	1.81202115397556	0.0894807898877016	2	-1.448
90	22	16500001	50000000	58	1.69250454768377	1.71872634725535	0.102648903736076	2	-2.212
91	X	1	2500000	5	-4.66666666666667	-4.66666666666667	0	-5	-Inf
92	X	2500001	89500000	153	-1.12530008704661	-1.11198022503204	0.0356359568669336	-1	-2.776
93	X	89500001	93000000	7	2.34112937251753	2.51993898670957	0.885133950270263	3	-0.231
94	X	93000001	116000000	40	-1.15339367307995	-1.15113726103596	0.031796039855033	-1	-5.699
95	X	116000001	123000000	14	-0.179565044576294	-0.172258959582667	0.098446033735771	0	-1.096
96	X	123000001	156040895	59	-1.15495114751215	-1.14099702261513	0.0567411156443067	-1	-1.887
