# Supplementary material for: Chromosomal instability and genomic alterations in cholangiocarcinoma from Northeastern Thailand
Source: J Pathol. 2025 Sep 15;267(3):261–74. doi: 10.1002/path.6464 (PMC12531121; doi:10.1002/path.6464)
Supplement: Supplementary file 3 — Table S2. CSV files (provided as separate Excel folder) [file PATH-267-261-s004.zip › N84_0004_0.3_cnv_500kb.csv]

	Chromosome	Start	End	Num_Bins	Segment_Mean	Segment_Mean2	Segment_SE	Copies	P_log10
1	1	1000001	25000000	42	1.95254288934012	1.95509018612145	0.0448739194764539	2	-0.499
2	1	25000001	31000000	12	0.979181431562247	0.985846629440418	0.115332194458818	1	-0.045
3	1	31000001	47000000	29	3.26036108214317	3.29727444492955	0.189560718010026	3	-0.932
4	1	47000001	49500000	5	0.542505124480438	0.546021759937357	0.12228824459612	1	-3.688
5	1	49500001	52000000	4	1.11522108597832	1.11623105681042	0.0627975186198724	1	-1.193
6	1	52000001	52500000	1	1.40865115619311	1.40834940878872	NA	1	NA
7	1	53000001	62000000	17	0.555885250164834	0.558087461839291	0.053053255060365	1	-Inf
8	1	62000001	73000000	20	3.39524651355831	3.39913208346479	0.078657105611511	3	-6.41
9	1	73500001	248956422	265	1.95685016728441	1.97268410678944	0.0360376546863389	2	-0.348
10	2	1	242000000	408	2.02812251820602	2.03264547441281	0.0168157161578073	2	-1.282
11	3	1	198000000	354	2.03678750896401	2.04179141677098	0.0193267487141507	2	-1.514
12	4	1	184000000	319	2.06715910712769	2.07087431787667	0.0171253127349266	2	-4.457
13	4	184000001	189500000	10	1.58526513768457	1.59303161364094	0.151236305238882	2	-2.147
14	5	500001	181000000	309	1.30798823536623	1.3152645662169	0.0225749506263803	1	-Inf
15	6	500001	17500000	32	0.648097003065494	0.651974588374549	0.0521078866713961	1	-10.619
16	6	17500001	28500000	21	1.86027527281675	1.86350199791935	0.0589350174347901	2	-1.687
17	6	28500001	33500000	7	-4.30353560693024	-3.74506010823587	0.795217409393626	-4	-0.126
18	6	33500001	41000000	15	1.86455242993625	1.86941737289132	0.0932039665988067	2	-0.793
19	6	41000001	44000000	5	3.13362455967995	3.13515215054347	0.124517897891863	3	-0.556
20	6	44000001	57500000	26	1.72626194435178	1.72824822178047	0.0544831780860928	2	-6.214
21	6	62000001	168500000	194	0.663544082790239	0.668717223452405	0.0219433111046657	1	-Inf
22	6	168500001	170500000	4	-1.4	-1.34317132595321	0.52681779306687	-1	-0.288
23	7	1	159000000	256	2.05630422733517	2.07019445344747	0.0360082438179901	2	-1.29
24	8	1000001	145000000	245	1.5080750954191	1.56299438201384	0.0581903335504633	2	-13.229
25	9	500001	26500000	48	-0.0705914801846124	-0.0681893643426596	0.0333644477998859	0	-1.387
26	9	26500001	35500000	15	0.901889468831514	0.92384193567382	0.186996101248592	1	-0.165
27	9	35500001	38500000	5	-0.0777658403578769	-0.0763315722191024	0.055138099416068	0	-0.779
28	9	68500001	138000000	126	2.41022969755715	2.41646146655346	0.0360119746864525	2	-Inf
29	10	1	45000000	73	0.659680211406162	0.665071317266128	0.0398115199191684	1	-Inf
30	10	45000001	51000000	7	-0.149201228999698	-0.141140264723642	0.159779798039351	0	-0.424
31	10	51000001	109500000	106	0.702259849903728	0.705786904077166	0.0286767202967155	1	-Inf
32	10	110000001	133500000	42	1.83677595097311	1.83871604270888	0.0419809888892101	2	-3.913
33	11	1	3500000	7	0.198799369914375	0.238578175522804	0.353790665534524	0	-0.301
34	11	4000001	135086622	231	2	2.00974975564455	0.0306875677070339	2	-0.125
35	12	500001	20500000	34	1.30798823536623	1.32114258008007	0.0887220494556969	1	-3.53
36	12	21500001	27000000	10	3.68777295902955	3.70697477989244	0.267295715946112	4	-0.564
37	12	27000001	57500000	47	2.25303173981912	2.25894112643916	0.0652563004359779	2	-4.14
38	12	57500001	59500000	4	0.939477981589522	0.944589131969328	0.189148066284266	1	-0.114
39	12	59500001	118500000	115	2.15431336340162	2.15699422303941	0.0272166545247131	2	-8.097
40	12	118500001	122500000	8	1.8474522072698	1.8510080186187	0.107857654419325	2	-0.777
41	12	122500001	133275309	19	1.13536351194807	1.14363988547461	0.0951232071111168	1	-0.883
42	13	19500001	107000000	158	0.671276028464181	0.674698256549048	0.0223803517273945	1	-Inf
43	13	107500001	114364328	12	0.196953418669834	0.201719382564435	0.087649952346678	0	-1.67
44	14	20000001	46000000	46	0.692567774044782	0.698894838743763	0.0513428650035698	1	-8.347
45	14	47000001	91500000	85	2.13247226301084	2.13535721242315	0.0300407909912882	2	-5.18
46	14	91500001	93000000	3	-0.0184097780603061	0.143733674040399	1.20561210919033	0	-0.043
47	14	93000001	94500000	3	-4.50728617497923	-4.18838106645582	0.478285600210849	-4	-0.159
48	14	94500001	105500000	22	1.90954716316994	1.91678536865094	0.092317241590091	2	-0.435
49	15	23500001	28000000	7	1.77715072758429	1.79512945427313	0.260013205824103	2	-0.366
50	15	29000001	31500000	3	-4.48943783508323	-4.48837823873995	0.0192965602630659	-4	-Inf
51	15	31500001	101500000	127	1.92672864201488	1.93401280234392	0.0407614216854318	2	-0.977
52	16	1	28500000	44	2.04328992957506	2.0561796961974	0.0840278907880925	2	-0.298
53	16	28500001	30500000	3	4.53305699227804	4.53338600230038	0.143223272295941	5	-2.95
54	16	30500001	90000000	81	2.07802274297392	2.08152906953893	0.0334091716680301	2	-1.833
55	17	500001	83257441	133	1.08708053030164	1.17343702000249	0.109744023188219	1	-0.943
56	18	1	26500000	35	2.01729916020689	2.0218119193605	0.0626052915806607	2	-0.138
57	18	26500001	80373285	102	0.445539359774866	0.45633368798015	0.0447526898027634	0	-Inf
58	19	500001	22000000	39	1.41071425756983	1.42276363314869	0.0833848165428348	1	-6.4
59	19	28000001	30000000	4	3.13128721870083	3.13309847814964	0.0867060698969901	3	-0.904
60	19	30000001	35000000	10	3.47147041285669	3.47541497659657	0.122883865537066	3	-3.961
61	19	35000001	54000000	32	4.44694855906002	4.46545409394087	0.152682779986862	4	-2.638
62	19	54000001	58617616	8	3.49775521050867	3.50837254042704	0.211764354192242	4	-1.693
63	20	1	64444167	106	2.0302882405323	2.03598729106991	0.0389951324748577	2	-0.448
64	21	14000001	46709983	60	1.74108366672008	1.7590788927183	0.0837456193150262	2	-2.396
65	22	16500001	22000000	8	2.0216274526801	2.0274949384895	0.146175335132868	2	-0.07
66	22	22000001	24000000	3	-0.670451208204072	-0.66169502645573	0.274265104967379	-1	-0.663
67	22	24000001	50000000	47	2.01297226870228	2.01867276395483	0.0617143726094199	2	-0.118
68	X	1	2500000	5	-4.66658190806669	-4.66625557822745	0.000411088439214424	-5	-Inf
69	X	2500001	40500000	70	1.69244816635101	1.71110872113599	0.0761710087908464	2	-3.827
70	X	40500001	86000000	76	2.46376631143357	2.48590425717026	0.0912636691930487	2	-6.994
71	X	86000001	99000000	26	1.20208201445274	1.22418908278243	0.146779707645076	1	-0.897
72	X	99000001	149000000	86	2.03245431310072	2.03724299254175	0.0410380361028786	2	-0.439
73	X	149000001	155500000	13	1.21019502358443	1.23755903663878	0.223133202997125	1	-0.542
74	X	155500001	156040895	2	-0.923956475408186	-0.806152518661142	1.3318713809752	-1	-0.053
