# Supplementary material for: Chromosomal instability and genomic alterations in cholangiocarcinoma from Northeastern Thailand
Source: J Pathol. 2025 Sep 15;267(3):261–74. doi: 10.1002/path.6464 (PMC12531121; doi:10.1002/path.6464)
Supplement: Supplementary file 3 — Table S2. CSV files (provided as separate Excel folder) [file PATH-267-261-s004.zip › N84_0003_0.3_cnv_500kb.csv]

	Chromosome	Start	End	Num_Bins	Segment_Mean	Segment_Mean2	Segment_SE	Copies	P_log10
1	1	1000001	30500000	53	0.0344853784800412	0.0405182635368732	0.0452895499391867	0	-0.431
2	1	30500001	243500000	331	2.38134898153817	2.38512758858102	0.0168148697951991	2	-Inf
3	1	243500001	248956422	11	0.675581824419293	0.85414549160444	0.544881318095483	1	-0.103
4	2	1	106000000	174	2.3055644176412	2.3089752811578	0.0246536032527602	2	-Inf
5	2	106000001	118000000	18	1.76517433869322	1.77591745595357	0.128359974064594	2	-1.092
6	2	118000001	242000000	216	2.35455471217795	2.35630695443912	0.0165149054768028	2	-Inf
7	3	1	101000000	179	-0.10321672624079	-0.0996466492912813	0.0163182933088782	0	-8.992
8	3	101000001	197000000	173	1.14669330926768	1.15079066205734	0.0222877385480884	1	-10.877
9	3	197000001	198000000	2	0.0381367585716648	0.0391045161998771	0.118188577607598	0	-0.13
10	4	1	180500000	313	2.06318563706395	2.06565964271193	0.0154164642479535	2	-4.688
11	4	180500001	189500000	16	1.58287039935942	1.58720146083747	0.090267409062781	2	-5.318
12	5	500001	181000000	309	1.08192100155542	1.08739728376926	0.0180471885619231	1	-5.893
13	6	500001	28500000	53	1.10212336753207	1.10330985660015	0.0303313652354759	1	-3.181
14	6	28500001	33500000	7	-4.61423194137579	-4.56795056105093	0.0419541096968927	-5	-Inf
15	6	33500001	78000000	76	1.15075362692003	1.15673313498957	0.0391374916483385	1	-4.207
16	6	78000001	105500000	50	-0.115796871712706	-0.114073058888178	0.0288705879631057	0	-4.109
17	6	105500001	145500000	71	1.14263440907654	1.14498588183454	0.0238857004807484	1	-8.893
18	6	145500001	170500000	47	-0.256569020244073	-0.238474392411887	0.0743534788673421	0	-2.873
19	7	1	56000000	103	2.3122348129396	2.31612325403732	0.033562812716297	2	-Inf
20	7	66000001	157500000	150	3.48774957372512	3.49816463537459	0.0407333527754766	3	-Inf
21	7	157500001	159000000	3	1.42602388627681	1.50123251599054	0.986940349036755	2	-0.212
22	8	1000001	3000000	3	-2.69245432594457	-1.92334993511757	1.6639672754438	-2	-0.016
23	8	3000001	145000000	242	1.99130812782538	1.9962361696281	0.0234597326445814	2	-0.059
24	9	500001	69000000	69	2	2.00352564304807	0.0383536156599869	2	-0.033
25	9	69000001	127500000	106	-0.142695856020243	-0.14075515124699	0.019736423476163	0	-12.004
26	9	127500001	131000000	6	0.372565470495954	0.374234466794481	0.0697968955368289	0	-7.084
27	9	131000001	136000000	9	-0.0346215256298059	-0.0337767210034903	0.0415136716449993	0	-0.381
28	9	136000001	138000000	4	0.58451968635694	0.599391403140516	0.304270054248209	1	-0.726
29	10	1	37500000	69	1.05973932817371	1.06173846194831	0.0295068005962532	1	-1.439
30	10	43000001	55500000	20	2.01522441936979	2.02761070599485	0.126583243753316	2	-0.082
31	10	56000001	104000000	86	1.15887851460838	1.16007596911806	0.0204252418523894	1	-14.331
32	10	104000001	133500000	53	0.0949144078447697	0.0960041043138284	0.0267450645769787	0	-3.48
33	11	1	3500000	7	0.271031306154722	0.327429748863315	0.446364308641287	0	-0.334
34	11	4000001	135086622	231	2.25896095060903	2.2681038584679	0.030696981170317	2	-Inf
35	12	500001	133275309	237	2.33894828701053	2.34475929367543	0.0252708910122868	2	-Inf
36	13	19500001	114364328	170	0.185354280433435	0.186527827693829	0.014708739309444	0	-Inf
37	14	20000001	93000000	134	-0.135530589574918	-0.129064927667274	0.026883081177839	0	-5.802
38	14	93000001	94500000	3	-4.55524553316333	-4.3325341721521	0.334132494514567	-4	-0.495
39	14	94500001	105500000	22	-0.196254628055164	-0.191452586429358	0.0633505708832992	0	-2.6
40	15	23500001	28000000	7	1.55344106959923	1.57333550492955	0.273823911127045	2	-0.924
41	15	29000001	32000000	4	-4.4588510831902	-4.45495396126534	0.0327415630025237	-4	-Inf
42	15	33000001	101500000	126	1.97828095052256	1.98351230848115	0.0337433586674598	2	-0.204
43	16	1	32000000	50	2.20368439276334	2.21293146286067	0.0755466482529795	2	-2.317
44	16	46500001	90000000	78	1.38246406284003	1.38683320013643	0.0362478269668363	1	-Inf
45	17	500001	46000000	68	0.724338060672798	0.853965880071057	0.173168499646532	1	-0.399
46	17	47000001	83257441	65	4.0823874880415	4.11004117800509	0.115908352380569	4	-0.465
47	18	1	80373285	137	3.36799181926434	3.37953072423754	0.0504128585417368	3	-13.29
48	19	500001	29000000	41	1.62925681764294	1.63996325822423	0.0778619403126538	2	-5.424
49	19	29000001	35000000	12	2.1486293132326	2.14997666430054	0.0643394178673076	2	-1.704
50	19	35000001	50000000	25	2.78478962767086	2.78844274470475	0.0759806605126723	3	-2.271
51	19	50000001	58617616	15	2.24346118939809	2.24647783902173	0.09009717043018	2	-2.206
52	20	1	32000000	45	1.95659733757551	1.95995829813259	0.0473117791297882	2	-0.401
53	20	32000001	42500000	20	1.13857692634663	1.14080146010794	0.050725052625466	1	-2.259
54	20	42500001	64444167	41	3.550373718965	3.55744301373167	0.0765535426188664	4	-8.129
55	21	14000001	46709983	60	0.777243560269939	0.792094777325566	0.0712514576120824	1	-2.453
56	22	16500001	50000000	58	2.21913950394598	2.2315802200972	0.0763213435868024	2	-2.618
57	X	1	2500000	5	-4.66654689119394	-4.66607005867182	0.000596607994849307	-5	-Inf
58	X	2500001	155500000	271	2.41043369104031	2.42221250494949	0.0323088095662191	2	-Inf
59	X	155500001	156040895	2	-0.545162706297748	-0.441810840152715	1.3060705842497	0	-0.134
