# Supplementary material for: Chromosomal instability and genomic alterations in cholangiocarcinoma from Northeastern Thailand
Source: J Pathol. 2025 Sep 15;267(3):261–74. doi: 10.1002/path.6464 (PMC12531121; doi:10.1002/path.6464)
Supplement: Supplementary file 3 — Table S2. CSV files (provided as separate Excel folder) [file PATH-267-261-s004.zip › N84_0002_0.3_cnv_500kb.csv]

	Chromosome	Start	End	Num_Bins	Segment_Mean	Segment_Mean2	Segment_SE	Copies	P_log10
1	1	1000001	248956422	395	2.07846916266641	2.09451133761771	0.0303729544505504	2	-2.73
2	2	1	43000000	77	1.57031820708867	1.5760267145114	0.0400146123335935	2	-Inf
3	2	43000001	236000000	320	2.10253742482985	2.10744710222055	0.0183032979225486	2	-8.362
4	2	236000001	242000000	11	1.77161799385244	1.77549651274706	0.0908759352890504	2	-1.87
5	3	1	89500000	167	1.79085428886901	1.79461268243562	0.0212731951931651	2	-Inf
6	3	94000001	198000000	187	2.59063642524765	2.59564475168702	0.0294040801454572	3	-Inf
7	4	1	174500000	302	1.75241039306893	1.7548259936525	0.0154943535105444	2	-Inf
8	4	174500001	189500000	27	0.844412207713479	0.850007492436687	0.066729756848479	1	-1.609
9	5	500001	181000000	309	2.03263969010228	2.03942521124544	0.0234770510311373	2	-1.031
10	6	500001	28500000	53	2.21027133984134	2.21438555834429	0.0399309067430348	2	-7.101
11	6	28500001	33500000	7	-4.32197719207003	-3.68363059429529	0.875184022768908	-4	-0.144
12	6	33500001	64000000	50	2.20365094262548	2.20686233579307	0.0377895962882474	2	-7.357
13	6	64000001	166000000	185	1.83155847545946	1.83536711231178	0.024281404206392	2	-10.921
14	6	166000001	170500000	9	0.565465472047809	0.604207925352628	0.311013596332466	1	-0.692
15	7	1	159000000	256	2.17279791134323	2.1826808876892	0.0295049479285883	2	-9.225
16	8	1000001	145000000	245	1.93495973840424	1.98404200629854	0.0569385571190959	2	-0.108
17	9	500001	138000000	194	1.30414908425322	1.3083071712033	0.0214449657122788	1	-Inf
18	10	1	2000000	4	0.901865324414208	0.910663985926093	0.257820660032667	1	-0.137
19	10	2500001	27500000	47	1.89824511295808	1.89984484496432	0.0334393725894016	2	-2.562
20	10	27500001	43500000	19	3.00686629085192	3.01962036283552	0.144547637991024	3	-0.05
21	10	43500001	51000000	10	1.61454080260161	1.63056660500704	0.210449585026031	2	-1.101
22	10	51000001	83500000	58	2.47995160947857	2.48449910590611	0.0442764175360725	2	-Inf
23	10	83500001	108500000	46	1.46982462642699	1.47224410601583	0.0426093563626281	1	-Inf
24	10	108500001	133500000	44	2.51374438265	2.51999436427432	0.0592614581629926	3	-15.353
25	11	1	3500000	7	-0.707219588596435	-0.646102825814505	0.401485850863896	-1	-0.422
26	11	4000001	135086622	231	2.09596910233324	2.10767765585781	0.0343000900805857	2	-2.771
27	12	500001	73500000	122	2.06099189498619	2.07031049207992	0.0430343910233085	2	-0.99
28	12	73500001	133275309	115	1.37221552468711	1.37699075697518	0.0296669335771019	1	-Inf
29	13	19500001	114364328	170	2.03917719286709	2.04240570390834	0.0244513465515363	2	-1.082
30	14	20000001	93000000	134	1.78657707689457	1.80410498422867	0.0509494403937054	2	-3.919
31	14	93000001	94500000	3	-4.52063356689465	-4.22879206926499	0.437874597401675	-4	-0.221
32	14	94500001	105500000	22	1.17934493457117	1.18464196786225	0.0765394394818137	1	-1.8
33	15	23500001	28000000	7	1.24669827017613	1.26638945261299	0.264365867940847	1	-0.504
34	15	29000001	32000000	4	-4.47802440205403	-4.4772192948819	0.0130233463334551	-4	-Inf
35	15	33000001	101500000	126	1.68859229325152	1.69480536196822	0.0345182544116678	2	-Inf
36	16	1	28500000	44	2.0653590864075	2.08252045358151	0.0997975262824479	2	-0.389
37	16	28500001	30500000	3	4.54867562608669	4.55019688667571	0.219340627216977	5	-1.395
38	16	30500001	90000000	81	2	2.00357659185053	0.0327739141949995	2	-0.039
39	17	500001	35500000	53	1.45107294512427	1.46809990316967	0.0838510239630324	1	-7.625
40	17	36500001	39000000	3	-4.02589893651999	-3.77573740191166	0.691399883188692	-4	-0.127
41	17	39000001	83257441	77	2	2.03808905255426	0.105284464374736	2	-0.144
42	18	1	39500000	60	1.99565406356614	1.99904151978275	0.0370962763732951	2	-0.009
43	18	39500001	80373285	77	1.05787268129674	1.06774763288914	0.0519801676018762	1	-0.716
44	19	500001	32000000	47	2.42829083110765	2.43753009003109	0.0711251889081121	2	-9.115
45	19	32000001	39500000	13	4.43658957527	4.45820458688186	0.248354617191827	4	-1.187
46	19	39500001	58617616	33	2.62468957201533	2.64134118983602	0.133044438589154	3	-2.154
47	20	1	25500000	44	1.87884940553564	1.88271763054556	0.0489140061567629	2	-1.783
48	20	31500001	64444167	62	2.29662663422624	2.30364239172831	0.0523769419125387	2	-8.171
49	21	14000001	46709983	60	1.63565409013488	1.6525147327194	0.0810869847169915	2	-4.739
50	22	16500001	50000000	58	1.71620765857051	1.73018216558888	0.07639201942548	2	-3.385
51	X	1	2500000	5	-4.6665958167085	-4.66630701104788	0.000359655618787258	-5	-Inf
52	X	2500001	155500000	271	1.79513291784261	1.80978147863105	0.0347565796404932	2	-7.354
53	X	155500001	156040895	2	-0.884405237848845	-0.767959731799636	1.32546513847675	-1	-0.065
