# Supplementary material for: Chromosomal instability and genomic alterations in cholangiocarcinoma from Northeastern Thailand
Source: J Pathol. 2025 Sep 15;267(3):261–74. doi: 10.1002/path.6464 (PMC12531121; doi:10.1002/path.6464)
Supplement: Supplementary file 3 — Table S2. CSV files (provided as separate Excel folder) [file PATH-267-261-s004.zip › N84_0001_0.3_cnv_500kb.csv]

	Chromosome	Start	End	Num_Bins	Segment_Mean	Segment_Mean2	Segment_SE	Copies	P_log10
1	1	1000001	30500000	53	1.725561196816	1.73783867243432	0.0777322093955031	2	-3.128
2	1	30500001	243000000	330	2.47774912385109	2.48590730752821	0.0270260793311857	2	-Inf
3	1	243000001	248956422	12	1.04750274359232	1.22463246693965	0.523522509609813	1	-0.175
4	2	1	6000000	10	1.90643390861601	1.91674815964184	0.173608929570067	2	-0.2
5	2	6000001	25500000	36	2.67576895238743	2.67796851435735	0.0477578447248588	3	-10.809
6	2	25500001	30500000	10	3.16490031426814	3.17426750546704	0.17324995420939	3	-0.502
7	2	30500001	43000000	21	2.14048565956024	2.14581580190803	0.081844262879327	2	-1.126
8	2	43000001	74500000	58	2.94400604067737	2.95277258107158	0.0705707875641008	3	-0.298
9	2	74500001	177000000	154	2.24458767473939	2.25274395466335	0.0360378804961225	2	-11.633
10	2	177000001	204000000	47	2.79541808012588	2.80050290369206	0.0566977449101365	3	-3.363
11	2	204000001	242000000	72	2.3293328222189	2.33577816897841	0.0474620532962032	2	-11.824
12	3	1	89500000	167	1.71487453503231	1.72093945700137	0.0292331932066003	2	-Inf
13	3	94000001	198000000	187	2.41909613210613	2.42730494518597	0.0344766042588454	2	-Inf
14	4	1	11500000	19	1.46526458522359	1.48160258039183	0.141941499894212	1	-3.16
15	4	11500001	38000000	44	2.01310830422552	2.0161972684894	0.0448997116385774	2	-0.144
16	4	38000001	41000000	6	2.84632996985562	2.85085820831447	0.151733904838094	3	-0.487
17	4	41500001	49000000	14	2.15594014782766	2.1575902007499	0.0559471318631764	2	-2.314
18	4	52000001	68000000	29	1.38386124351795	1.38846310051045	0.0576264014443213	1	-10.803
19	4	69000001	176000000	193	2.12284484461953	2.1267320967303	0.0246677672706488	2	-6.555
20	4	176000001	189500000	24	1.34440025538556	1.3496624472094	0.0713558088191855	1	-6.019
21	5	500001	181000000	309	1.9042658207029	1.91465760398482	0.0282513360681148	2	-2.598
22	6	500001	28500000	53	2.17804838614331	2.18578887481175	0.060671801957913	2	-2.658
23	6	28500001	33500000	7	-4.30254787969585	-3.70376537260045	0.853429135904103	-4	-0.138
24	6	33500001	64000000	50	2.45741880702987	2.46284961600363	0.055575000290489	2	-Inf
25	6	64000001	168500000	190	1.78342366347528	1.79068074381905	0.0299872675619188	2	-11.531
26	6	168500001	170500000	4	-0.601600354647328	-0.534402643065875	0.633514045624403	-1	-0.335
27	7	1	159000000	256	2.37638721417136	2.3895977861482	0.0356699601098238	2	-Inf
28	8	1000001	3000000	3	-2.97589336576543	-2.23841907364054	1.49873543244825	-2	-0.059
29	8	3000001	12000000	15	1.47783645532629	1.48139274467416	0.0782770414861454	1	-9.11
30	8	13500001	39000000	45	1.96075233383712	1.96386824918627	0.0484157173074254	2	-0.342
31	8	39000001	40000000	2	-2.16284895442016	-2.16206516631757	0.118495421737324	-2	-0.766
32	8	40500001	145000000	180	2.27129351111046	2.27869984233998	0.0335768888325567	2	-Inf
33	9	500001	138000000	194	1.71701115214355	1.723897376807	0.029816996840228	2	-Inf
34	10	1	3000000	5	1.17148822596837	1.17794616077745	0.19921264102603	1	-0.43
35	10	3000001	129000000	215	2.12945746805168	2.13777351219104	0.032910976209301	2	-4.547
36	10	129000001	133500000	8	1.33818137459957	1.339583399318	0.0549538609046619	1	-9.192
37	11	1	3500000	7	-0.347080065689577	-0.291018764778389	0.405476404980591	0	-0.325
38	11	4000001	46500000	80	1.71487453503231	1.72323958884334	0.0499554784502142	2	-7.52
39	11	46500001	133000000	146	2.32262364064464	2.33499131996254	0.049570016958067	2	-10.854
40	11	133000001	135086622	5	1.36099967288247	1.36362896967547	0.114275100907971	1	-2.835
41	12	500001	38000000	57	3.39375598548724	3.41504613053453	0.106502309254467	3	-4.012
42	12	38500001	57500000	34	2.1448994395229	2.14945761649413	0.0678128085322229	2	-1.56
43	12	57500001	60500000	6	1.2679256704005	1.29710707873147	0.368664117897352	1	-0.376
44	12	60500001	84500000	46	2.84864825932312	2.85284654057464	0.0529076527223714	3	-2.267
45	12	84500001	89000000	9	1.32368316956178	1.32528061303641	0.08034224418853	1	-4.288
46	12	89000001	125000000	70	1.88909921874807	1.89650220659484	0.0539751018556373	2	-1.258
47	12	125000001	133275309	15	0.896885452754153	0.914485112470047	0.163347327291631	1	-0.221
48	13	19500001	114364328	170	1.77698162609418	1.78283980550174	0.0295958497350019	2	-12.662
49	14	20000001	93000000	134	1.92813445699831	1.94389630144966	0.0507275001273192	2	-0.571
50	14	93000001	94500000	3	-4.50290244834613	-4.17530997647588	0.49135669019079	-4	-0.142
51	14	94500001	105500000	22	1.58944711773409	1.60221458408917	0.112940676809906	2	-3.368
52	15	23500001	28000000	7	1.32161342790452	1.33711744304497	0.240356242237759	1	-0.794
53	15	29000001	32000000	4	-4.43631738403823	-4.4349403376331	0.0213722033515551	-4	-Inf
54	15	33000001	101500000	126	2	2.00923851515609	0.0458882604334238	2	-0.075
55	16	1	28500000	44	1.68713105625631	1.70079449823858	0.0842014070346476	2	-3.42
56	16	28500001	30500000	3	4.70360741576545	4.7079258371717	0.25905257111765	5	-0.586
57	16	30500001	90000000	81	2	2.00537665150315	0.0437187637971358	2	-0.045
58	17	500001	35500000	53	1.6148569292644	1.62918840823362	0.0827126169685005	2	-5.133
59	17	36500001	39000000	3	-3.92616853322496	-3.65600264477286	0.767467927916646	-4	-0.184
60	17	39000001	83257441	77	2.66889562197158	2.72358522487025	0.132555972115349	3	-1.431
61	18	1	80373285	137	1.65306820470197	1.66907766088909	0.0500205610369093	2	-10.432
62	19	500001	19500000	36	2.37863183335266	2.38595016230927	0.0716802800456548	2	-7.138
63	19	19500001	29500000	6	1.10831291575656	1.11606624668159	0.18001793763047	1	-0.285
64	19	29500001	35000000	11	1.65094231627319	1.65358585096097	0.0820476644666241	2	-4.616
65	19	35000001	58617616	40	3.18621552413887	3.20721803337755	0.127394849692235	3	-0.984
66	20	1	25500000	44	1.49251990894782	1.49932815966867	0.0595123442549665	1	-Inf
67	20	31500001	54500000	44	2.48679411840753	2.49618612548193	0.0802562831930427	2	-9.2
68	20	54500001	64444167	18	1.74267845205282	1.75757405980072	0.145623721462718	2	-1.018
69	21	14000001	46709983	60	1.98908624777098	2.00898005331085	0.0927660761450699	2	-0.035
70	22	16500001	50000000	58	1.68713105625631	1.71024844458276	0.096087891570443	2	-2.591
71	X	1	2500000	5	-4.66666666666667	-4.66666666666667	0	-5	-Inf
72	X	2500001	89500000	153	-1.04090682114253	-1.02895782287814	0.033090661981834	-1	-0.418
73	X	89500001	93000000	7	2.93700825754503	3.18541335070098	1.08664255009583	3	-0.063
74	X	93000001	156040895	113	-1.19700628990466	-1.18590437105118	0.0333704530819705	-1	-7.596
