# Supplementary material for: Chromosomal instability and genomic alterations in cholangiocarcinoma from Northeastern Thailand
Source: J Pathol. 2025 Sep 15;267(3):261–74. doi: 10.1002/path.6464 (PMC12531121; doi:10.1002/path.6464)
Supplement: Supplementary file 3 — Table S2. CSV files (provided as separate Excel folder) [file PATH-267-261-s004.zip › M32_0020_0.3_cnv_500kb.csv]

	Chromosome	Start	End	Num_Bins	Segment_Mean	Segment_Mean2	Segment_SE	Copies	P_log10
1	1	1000001	248956422	395	2.15576054967184	2.17007517890219	0.026738893666353	2	-9.697
2	2	1	6000000	10	1.22354894805339	1.23125845701756	0.146456698122772	1	-0.942
3	2	6000001	60500000	98	1.95210117839311	1.95523577984876	0.0296022530924475	2	-0.884
4	2	60500001	71000000	20	2.76681787403808	2.77553966466428	0.115016425260117	3	-1.293
5	2	71000001	98000000	32	1.95862266696556	1.96090819026082	0.0507008683496847	2	-0.356
6	2	98000001	239500000	243	2.68871629140366	2.69232857269784	0.0211352269777206	3	-Inf
7	2	239500001	242000000	5	1.62164483752016	1.63838214494846	0.315474556390208	2	-0.599
8	3	1	198000000	354	2.31331974926264	2.31776364136718	0.0188946649554319	2	-Inf
9	4	1	189500000	329	1.96079721009809	1.96533415658378	0.0169607355071297	2	-1.388
10	5	500001	181000000	309	2.01091018010254	2.01986502851903	0.0266180552053364	2	-0.342
11	6	500001	28500000	53	2.11390188778585	2.11806557091672	0.0477653975940621	2	-1.871
12	6	28500001	33500000	7	-4.28846564359666	-3.67947853381478	0.865566642755318	-4	-0.148
13	6	33500001	170500000	244	1.97385196178124	1.98233122346226	0.0272611897671152	2	-0.287
14	7	1	137000000	224	2.3110881174598	2.31518268329902	0.0222368844035715	2	-Inf
15	7	137000001	159000000	32	1.12555053659916	1.16675856142766	0.158110252130904	1	-0.535
16	8	1000001	3000000	3	-2.77765323230209	-2.0660850364205	1.57304299324952	-2	-0.015
17	8	3000001	104500000	168	1.78796126073442	1.79562242740465	0.0306388003533011	2	-10.594
18	8	104500001	141000000	66	3.13989233451424	3.14248504851343	0.0356242041484797	3	-4.198
19	8	141000001	145000000	8	1.78581526193705	1.82565105619688	0.376201467976915	2	-0.192
20	9	500001	71000000	73	1.44705109231723	1.45227459869083	0.0379542621066644	1	-Inf
21	9	71000001	131500000	109	1.89138880473513	1.89491051595965	0.0287856205804629	2	-3.583
22	9	131500001	138000000	12	1.59836461297401	1.60218024148677	0.0990272315956665	2	-4.23
23	10	1	3000000	5	1.27697466655467	1.2799813881451	0.126646173396845	1	-1.568
24	10	3000001	45000000	68	2.03931839445929	2.04198890611117	0.0382464147995969	2	-0.565
25	10	45000001	51000000	7	1.13572034800861	1.14864861060947	0.219871262655524	1	-0.302
26	10	51000001	133500000	148	1.85250713860372	1.8555806646788	0.0271369119824236	2	-6.988
27	11	1	3500000	7	-0.0609381058284253	-0.019062928701025	0.3610063677611	0	-0.019
28	11	4000001	135086622	231	2.04807151483458	2.05685621801738	0.0296825322669994	2	-1.256
29	12	500001	133275309	237	2	2.00838412411857	0.0298193658522955	2	-0.109
30	13	19500001	114364328	170	1.41992772984664	1.42337520266737	0.0212685121105154	1	-Inf
31	14	20000001	61500000	74	2.7277155245155	2.73216203523698	0.0379033880180589	3	-11.798
32	14	61500001	93000000	60	1.40742959269901	1.42951621301267	0.0818224429690451	1	-6.816
33	14	93000001	94500000	3	-4.51468074851489	-4.21042860626372	0.456238060402945	-4	-0.191
34	14	94500001	105500000	22	1.15812533187807	1.16733537350438	0.0921900154240384	1	-1.158
35	15	23500001	28000000	7	0.8861415263639	0.901118146409771	0.228893104822595	1	-0.177
36	15	29000001	31500000	3	-4.48359596753107	-4.47891336470667	0.0389700813034811	-4	-Inf
37	15	31500001	101500000	127	1.77294676204079	1.78163407370302	0.0417688723887016	2	-6.766
38	16	1	90000000	128	1.91303968295022	1.92344739050861	0.0452444268647683	2	-1.043
39	17	500001	83257441	133	1.95210117839311	2.03080718132902	0.0978398913143211	2	-0.123
40	18	1	14000000	24	1.7258721581115	1.73917446323056	0.125654207319431	2	-1.421
41	18	21000001	25000000	8	3.31552848315662	3.32207539348071	0.161091923223779	3	-1.341
42	18	25000001	80373285	105	1.17240552754985	1.18480817652796	0.0510368475015622	1	-3.533
43	19	500001	35000000	53	2.13151088814299	2.14148647258865	0.0680541836697704	2	-1.425
44	19	35000001	50000000	25	3.14225277262947	3.15300798711464	0.120506186182404	3	-0.69
45	19	50000001	58617616	15	2.40737047916492	2.41305615762138	0.0981865318748121	2	-4.587
46	20	1	64444167	106	2.29101948742278	2.29823952016624	0.0416196324984619	2	-12.112
47	21	14000001	46709983	60	1.74510907758294	1.75915178667104	0.0733036253512034	2	-2.992
48	22	16500001	50000000	58	1.48261108984707	1.49759787830611	0.0780426149202442	1	-9.74
49	X	1	2500000	5	-4.66644812410064	-4.6661082297845	0.000342203064134622	-5	-Inf
50	X	2500001	155500000	271	1.11132778640189	1.12580673882862	0.0333018322306481	1	-3.801
51	X	155500001	156040895	2	-1.39862573476798	-1.3025064733488	1.12265236065002	-1	-0.104
