# Supplementary material for: Chromosomal instability and genomic alterations in cholangiocarcinoma from Northeastern Thailand
Source: J Pathol. 2025 Sep 15;267(3):261–74. doi: 10.1002/path.6464 (PMC12531121; doi:10.1002/path.6464)
Supplement: Supplementary file 3 — Table S2. CSV files (provided as separate Excel folder) [file PATH-267-261-s004.zip › M32_0019_0.3_cnv_500kb.csv]

	Chromosome	Start	End	Num_Bins	Segment_Mean	Segment_Mean2	Segment_SE	Copies	P_log10
1	1	1000001	14000000	21	2.10928779675135	2.11636956101661	0.100219555208809	2	-0.61
2	1	14000001	31000000	33	0.992033141746494	1.00256455222908	0.0808966015643413	1	-0.011
3	1	31000001	242000000	327	2.06984183256976	2.07442992460189	0.0199745691060495	2	-3.711
4	1	242000001	248956422	14	0.687390653894212	0.832644300381524	0.420993920389082	1	-0.161
5	2	1	242000000	408	2	2.00342064501806	0.016810241272434	2	-0.076
6	3	1	198000000	354	2.01306762182424	2.01711868681519	0.018612954062662	2	-0.446
7	4	1	189500000	329	1.95870360683049	1.96060381804079	0.0151650751817367	2	-2.028
8	5	500001	181000000	309	1.92402721088435	1.93211077518675	0.0254413652821422	2	-2.118
9	6	500001	28500000	53	2.08516824656393	2.08920066287582	0.0456111718564103	2	-1.297
10	6	28500001	33500000	7	-4.35232653061225	-3.71895447001065	0.857869899608119	-4	-0.129
11	6	33500001	170500000	244	2.00871032625295	2.01712999797758	0.02745367523544	2	-0.274
12	7	1	159000000	256	2.01088879633486	2.02188960661087	0.0329557685440492	2	-0.295
13	8	1000001	3000000	3	-4.30429605442177	-3.95151564521611	0.68204946710083	-4	-0.025
14	8	3000001	43000000	67	1.25165687630154	1.26191201725865	0.0554712377094431	1	-5.631
15	8	47000001	143000000	171	2.72625295015966	2.72961006365766	0.0210862911302639	3	-Inf
16	8	143000001	145000000	4	1.31334850478967	1.38059407399315	0.743698956545482	1	-0.216
17	9	500001	138000000	194	2.00217704845203	2.00805381504841	0.0269504876740704	2	-0.116
18	10	1	1500000	3	0.971995268638068	0.977738807669244	0.262113593436917	1	-0.03
19	10	1500001	45000000	70	2.03487542412883	2.03839948076633	0.0333797970116252	2	-0.602
20	10	45000001	51000000	7	1.01813551020408	1.02835242456309	0.188228714966935	1	-0.055
21	10	51000001	133500000	148	1.99782330695544	2.00253097101622	0.0269629505139438	2	-0.034
22	11	1	3500000	7	0.400661946411217	0.445784820420061	0.391822331504914	0	-0.593
23	11	4000001	135086622	231	1.98694517284465	1.99419209900332	0.0291146076795287	2	-0.075
24	12	500001	133275309	237	2.06109170068027	2.06987263201636	0.0296321743373904	2	-1.736
25	13	19500001	114364328	170	1.81195728446481	1.81616304253054	0.0231770130504533	2	-14.654
26	14	20000001	93000000	134	0.967991958906013	0.978299168182341	0.0379636059494744	1	-0.246
27	14	93000001	94500000	3	-4.53918040816327	-4.28461917062702	0.38204749603965	-4	-0.341
28	14	94500001	105500000	22	0.832725297792587	0.839914376906404	0.0856956245050837	1	-1.209
29	15	23500001	28000000	7	1.62660464806331	1.63797219046349	0.212798511599785	2	-1.051
30	15	29000001	32000000	4	-3.83449855893378	-3.07667493068323	1.4206940444099	-3	-0.019
31	15	33000001	101500000	126	1.93052210467861	1.93735192224477	0.0388696221405936	2	-0.971
32	16	1	28500000	44	1.80766609468277	1.81628572459751	0.0727419564512448	2	-1.937
33	16	28500001	31000000	4	4.01347145356102	4.02458570343851	0.356262394277173	4	-0.025
34	16	31000001	66500000	40	1.96087390254061	1.96354477858391	0.0387984536571464	2	-0.459
35	16	66500001	72000000	7	2.43574004164931	2.43685077537859	0.0726421713689071	2	-8.742
36	16	72000001	88000000	30	1.99129536026655	1.99416277083745	0.0486188614011642	2	-0.044
37	16	88500001	90000000	3	1.10895366930446	1.11155457012102	0.19901148077436	1	-0.24
38	17	500001	83257441	133	2.28821964181591	2.39897784985464	0.12922047059546	2	-2.695
39	18	1	24000000	30	3.31998174094127	3.32968077385542	0.112070641409202	3	-2.486
40	18	24000001	80373285	107	0.751961615993337	0.763103675737265	0.0438639753540884	1	-7.178
41	19	500001	9000000	17	1.80552103290296	1.81022430800141	0.0938881570982214	2	-1.364
42	19	9000001	19500000	19	3.41077910870471	3.43200923889062	0.197406054105127	3	-1.543
43	19	19500001	35000000	17	1.66473276134944	1.67563721105601	0.12090701043872	2	-2.137
44	19	35000001	50500000	26	2.82515378592253	2.83985107436468	0.138742759462787	3	-0.605
45	19	50500001	58617616	14	2.06984183256976	2.08056361134549	0.149935713652503	2	-0.228
46	20	1	64444167	106	1.92186295710121	1.92837724678092	0.0416036517032584	2	-1.07
47	21	14000001	46709983	60	1.78194881021797	1.799783874692	0.085165273379716	2	-1.728
48	22	16500001	22000000	8	1.91969905872553	1.92348835381136	0.127327435224552	2	-0.261
49	22	22000001	24000000	3	-0.857249479383589	-0.849116380149865	0.246465844437453	-1	-0.267
50	22	24000001	50000000	47	1.902400666389	1.91204437972569	0.0748041172081882	2	-0.62
51	X	1	2500000	5	-4.66655560183257	-4.66638843141139	0.000171877184518021	-5	-Inf
52	X	2500001	155500000	271	1.93485381091212	1.94663841765404	0.033274434209023	2	-0.963
53	X	155500001	156040895	2	-0.839127074829932	-0.685025996846796	1.53305948779355	-1	-0.077
