# Supplementary material for: Chromosomal instability and genomic alterations in cholangiocarcinoma from Northeastern Thailand
Source: J Pathol. 2025 Sep 15;267(3):261–74. doi: 10.1002/path.6464 (PMC12531121; doi:10.1002/path.6464)
Supplement: Supplementary file 3 — Table S2. CSV files (provided as separate Excel folder) [file PATH-267-261-s004.zip › M32_0018_0.3_cnv_500kb.csv]

	Chromosome	Start	End	Num_Bins	Segment_Mean	Segment_Mean2	Segment_SE	Copies	P_log10
1	1	1000001	29000000	50	0.725480216757161	0.728856216986212	0.038840515574098	1	-11.533
2	1	29000001	69500000	73	3.25661669180143	3.26361416769937	0.0546693166248522	3	-5.847
3	1	69500001	108000000	70	2.04590526651327	2.0467468023175	0.0272376648876313	2	-1.065
4	1	108500001	248956422	202	3.12159348121322	3.14539553739123	0.0519242613796394	3	-2.292
5	2	1	242000000	408	1.99127399744456	1.99388758656115	0.0152732660527707	2	-0.162
6	3	1	136000000	241	2.01528425492628	2.01841512568555	0.0189258131117201	2	-0.481
7	3	136000001	198000000	113	2.5953819902979	2.60405022901188	0.042760033968708	3	-Inf
8	4	1	8500000	15	3.19962338041525	3.2046480498778	0.114244910323829	3	-1.135
9	4	8500001	186000000	308	2.0262122945133	2.02832137351497	0.0134557382146308	2	-1.452
10	4	186000001	189500000	6	1.34067464728746	1.34668985398812	0.166119340122702	1	-1.433
11	5	500001	181000000	309	1.93469427115003	1.94266177377767	0.0224469331388421	2	-1.973
12	6	500001	28500000	53	2.00654825204047	2.00873471001811	0.0355203596405928	2	-0.094
13	6	28500001	33500000	7	-4.32312513895548	-3.71079448376719	0.84220185418118	-4	-0.136
14	6	33500001	170500000	244	2	2.00600188098143	0.0247551666675444	2	-0.092
15	7	1	159000000	256	2.08977100136344	2.0995474672038	0.0290712024334163	2	-3.21
16	8	1000001	145000000	245	1.90866198258335	1.94736528198746	0.0447989658012386	2	-0.62
17	9	500001	34500000	62	0.680435692964858	0.682364046243397	0.0293821231014287	1	-Inf
18	9	35000001	138000000	132	1.94990352359855	1.95414828170782	0.0315577039640068	2	-0.835
19	10	1	43500000	70	2.13598377803553	2.14118580316037	0.0475121565502935	2	-2.528
20	10	43500001	51000000	10	1.31170869037638	1.32235969678811	0.162346492386554	1	-1.327
21	10	51000001	133500000	148	2.01309971847284	2.01696697080943	0.0267104142296139	2	-0.28
22	11	1	3500000	7	-0.223637030866197	-0.163146849174789	0.423911410424731	0	-0.155
23	11	4000001	64000000	101	1.89999598201012	1.91448349069203	0.0602099162381404	2	-0.808
24	11	64500001	112500000	86	3.23046922085819	3.23281881983049	0.0303886773935759	3	-13.734
25	11	112500001	134500000	42	2.86662237948932	2.86786690837355	0.0282182706886718	3	-5.548
26	11	134500001	135086622	2	2.09196803822983	2.09131823027629	0.0208139091830946	2	-4.94
27	12	500001	133275309	237	2.0262122945133	2.03191222589214	0.0256759718998464	2	-0.67
28	13	19500001	114364328	170	1.94338312962125	1.94605599221799	0.0233890634417617	2	-1.676
29	14	20000001	93000000	134	1.99781796362916	2.0090118228935	0.0437702557513428	2	-0.077
30	14	93000001	94500000	3	-4.50448113018019	-4.18034246134605	0.48632420532062	-4	-0.148
31	14	94500001	105500000	22	1.88700769578995	1.89303271565074	0.0793190980536082	2	-0.751
32	15	23500001	28000000	7	1.74284525470931	1.76049081369603	0.267649345146078	2	-0.431
33	15	29000001	29500000	1	-4.30709032351962	-4.30687749408585	NA	-4	NA
34	15	29500001	32000000	3	-4.44901376206178	-4.44429638823372	0.0466997583775498	-4	-Inf
35	15	33000001	101500000	126	1.87835598140296	1.88516472062231	0.0347377003846745	2	-3.024
36	16	1	28500000	44	1.87619394569285	1.88979339590404	0.0836791032448394	2	-0.726
37	16	28500001	30500000	3	4.4549934238899	4.45773136349517	0.203854253576373	4	-1.607
38	16	30500001	90000000	81	2.01746914853437	2.01945376525176	0.0291653782155358	2	-0.297
39	17	500001	21500000	37	0.649211804318535	0.659869307769373	0.074352308346987	1	-5.321
40	17	27000001	83257441	96	2.92472697758765	3.02872063590324	0.136371915142541	3	-0.079
41	18	1	14000000	24	2.00654825204047	2.01046121121751	0.0626763816353972	2	-0.062
42	18	21000001	32500000	23	4.39892300013483	4.40435210762154	0.0878721892187089	4	-5.378
43	18	32500001	78500000	86	3.49871808265095	3.50661566652324	0.0501378733976306	4	-Inf
44	18	78500001	80373285	4	2.03714926296673	2.05615034969512	0.410257298311618	2	-0.05
45	19	500001	1500000	2	1.79430124030883	1.79531103045059	0.0481668490525511	2	-4.669
46	19	1500001	14500000	24	2.77181406885763	2.77564730282157	0.0702560859786086	3	-2.852
47	19	14500001	58617616	67	2.19784582169232	2.20711724087326	0.0578819324388556	2	-3.461
48	20	1	64444167	106	1.90649494670806	1.91242392954133	0.0340838556239494	2	-1.992
49	21	14000001	46709983	60	1.75783199980714	1.77405853639027	0.0790902526861684	2	-2.369
50	22	16500001	22000000	8	1.95207770256696	1.9578238986818	0.143911356579012	2	-0.114
51	22	22000001	24000000	3	-0.783758213440979	-0.768650447165989	0.349506805530873	-1	-0.294
52	22	24000001	50000000	47	1.89350023170408	1.90039290320714	0.059814999858379	2	-1.018
53	X	1	2500000	5	-4.66666666666667	-4.66666666666667	0	-5	-Inf
54	X	2500001	54000000	97	0.623909718446057	0.633817810035332	0.0415735819739157	1	-Inf
55	X	54000001	58000000	7	1.6852031718905	1.6933027667504	0.174998392072344	2	-1.099
56	X	63000001	75000000	23	0.99167043911272	1.00094380135254	0.103592506882309	1	-0.003
57	X	75000001	78500000	6	1.96948399188188	1.97443560034597	0.154208792050508	2	-0.061
58	X	79000001	89500000	20	0.822074657823518	0.827916404800736	0.0782724082133184	1	-1.554
59	X	89500001	93000000	7	2.12276405559827	2.15290461390852	0.358986611741018	2	-0.174
60	X	93000001	155500000	111	0.606428248076053	0.613904449931467	0.0369882610918091	1	-Inf
61	X	155500001	156040895	2	-1.68816541260738	-1.59804454672441	1.03432705842823	-2	-0.156
