# Supplementary material for: Chromosomal instability and genomic alterations in cholangiocarcinoma from Northeastern Thailand
Source: J Pathol. 2025 Sep 15;267(3):261–74. doi: 10.1002/path.6464 (PMC12531121; doi:10.1002/path.6464)
Supplement: Supplementary file 3 — Table S2. CSV files (provided as separate Excel folder) [file PATH-267-261-s004.zip › M32_0017_0.3_cnv_500kb.csv]

	Chromosome	Start	End	Num_Bins	Segment_Mean	Segment_Mean2	Segment_SE	Copies	P_log10
1	1	1000001	120000000	216	1.04421027205712	1.04900116306938	0.0209667309686119	1	-1.711
2	1	145500001	178500000	54	3.21785438558102	3.23586290330996	0.10199574936492	3	-1.683
3	1	178500001	223500000	81	0.998559166693178	1.00666255696792	0.0453649162453929	1	-0.054
4	1	224000001	243500000	33	3.16186979775739	3.16888344179276	0.0838772939616752	3	-1.356
5	1	243500001	248956422	11	1.60422843560393	1.80282744737824	0.608356175749936	2	-0.127
6	2	1	6000000	10	1.29958229469749	1.30826697068989	0.15077799787865	1	-1.388
7	2	6000001	242000000	398	2.11220604630536	2.11644319017888	0.0170359150508855	2	-11.087
8	3	1	24000000	47	2.96979418614995	2.97351099831009	0.0525902469395133	3	-0.211
9	3	24000001	47000000	39	0.978767999864941	0.980394743998878	0.0334320329514182	1	-0.254
10	3	47000001	49500000	5	1.49839244386064	1.5001390530988	0.129191965213983	2	-3.962
11	3	49500001	57500000	16	0.931410490746915	0.933724500016706	0.0600654228117912	1	-0.569
12	3	57500001	71500000	27	2.95829955264258	2.96246857394715	0.0615608518812388	3	-0.266
13	3	71500001	198000000	220	2.18607783183698	2.19312993655093	0.0286980411141373	2	-10.77
14	4	1	189500000	329	1.05017826984425	1.05331283582115	0.0164473368836716	1	-2.925
15	5	500001	181000000	309	1.97638409927789	1.98566646082308	0.0253707193850156	2	-0.243
16	6	500001	10500000	18	1.12604267784184	1.1355144813866	0.116523944689603	1	-0.611
17	6	10500001	18500000	16	2.08190460977918	2.08295857667409	0.0553131862418838	2	-0.874
18	6	18500001	20500000	4	1.32603787289976	1.32775506770431	0.0967615076155132	1	-3.151
19	6	20500001	28500000	15	2.05814395476601	2.0615469526347	0.0736843202843345	2	-0.394
20	6	28500001	33500000	7	-4.62809137960925	-4.59356284221878	0.042160135893707	-5	-Inf
21	6	33500001	49000000	30	2.07325952336273	2.07587894449824	0.055716252327003	2	-0.761
22	6	49000001	168500000	210	1.1701927366158	1.17875752589511	0.0310826710553025	1	-8.052
23	6	168500001	170500000	4	-0.998009585210129	-0.937492813707217	0.573249124081951	-1	-0.039
24	7	1	159000000	256	2	2.00938614085434	0.0309519942972302	2	-0.118
25	8	1000001	3000000	3	-2.90687282032568	-2.26221045975742	1.39827976099933	-2	-0.07
26	8	3000001	43000000	67	0.996578491650762	1.02219192375325	0.0819693477735243	1	-0.104
27	8	47000001	117500000	124	2.13389148579414	2.13549968283514	0.0236193417358068	2	-8.016
28	8	117500001	125500000	15	3.50076937511728	3.50337358649287	0.0797014962563637	4	-9.334
29	8	125500001	143000000	32	2.97209415175782	2.97688565131708	0.0673420423805149	3	-0.136
30	8	143000001	145000000	4	1.85893313403646	1.89990529536934	0.610686518182763	2	-0.061
31	9	500001	27000000	49	0.968885402780763	0.974825805162649	0.0493912484463423	1	-0.214
32	9	27000001	30000000	6	2.35706104635622	2.36291189992564	0.177163082766796	2	-1.392
33	9	30000001	71000000	18	1.19233061983969	1.20590175981916	0.136405337677077	1	-0.882
34	9	71000001	124000000	95	2.07109911751395	2.07452598118752	0.0304015495826804	2	-1.847
35	9	124000001	131500000	14	2.44778164265386	2.44823868857992	0.0572419638248597	2	-14.311
36	9	131500001	138000000	12	2.0862292308002	2.0868487629758	0.0571891435496388	2	-0.89
37	10	1	133500000	228	2.02796372398594	2.03567371115031	0.0305739505640772	2	-0.614
38	11	1	3500000	7	-0.214079908784019	-0.14427729086827	0.456674968311532	0	-0.124
39	11	4000001	135086622	231	2.07758137396669	2.08832653437343	0.0372936853960634	2	-1.748
40	12	500001	133275309	237	1.08006500956768	1.08705585110594	0.0261465971537919	1	-3.061
41	13	19500001	114364328	170	2.01935326778267	2.02276024923279	0.0233267820540162	2	-0.483
42	14	20000001	70500000	92	2.18607783183698	2.19116019578657	0.0428730038596933	2	-5.084
43	14	70500001	73000000	5	1.26912935098868	1.27507669133909	0.188380998565277	1	-0.841
44	14	73000001	85000000	22	2.06461997778039	2.06742251661923	0.0582495856899988	2	-0.607
45	14	85000001	93000000	15	0.584494192188592	0.636092811519018	0.241225464973697	1	-0.881
46	14	93000001	94500000	3	-4.52734776071302	-4.24896609296672	0.417700573699945	-4	-0.259
47	14	94500001	105500000	22	0.854879970598947	0.861912961886953	0.0847168257122248	1	-0.987
48	15	23500001	28000000	7	1.93996921806927	1.95650475596401	0.26533670387232	2	-0.061
49	15	29000001	31500000	3	-4.38208873429385	-4.38126793572796	0.0224208862955203	-4	-Inf
50	15	31500001	98000000	120	2.64221453287197	2.65184465416571	0.045690284059404	3	-13.597
51	15	98000001	101500000	7	1.42217324932909	1.42498806197702	0.122216895956522	1	-3.295
52	16	1	28500000	44	1.9463881012319	1.95936094594375	0.0817881315600465	2	-0.208
53	16	28500001	30500000	3	4.89469380723048	4.89563992920498	0.120586662051387	5	-0.413
54	16	30500001	90000000	81	2.02581059048193	2.03125663736312	0.0392610158910169	2	-0.371
55	17	500001	83257441	133	1.26102172548067	1.32509181330379	0.0883596182736042	1	-3.631
56	18	1	23500000	29	2.0992114051144	2.10465191456135	0.0771976518167635	2	-0.756
57	18	23500001	80373285	108	0.796368762422235	0.807204992854707	0.0443481311572029	1	-4.861
58	19	500001	7000000	13	2.32621660808749	2.33082325834807	0.100940162834177	2	-2.98
59	19	7000001	14500000	13	2.9376310293636	2.94225677162231	0.111391192246381	3	-0.219
60	19	14500001	20000000	11	2.39460625772281	2.39528741978926	0.0638319961901176	2	-9.228
61	19	20500001	31000000	8	1.42833552261212	1.42967861377462	0.0819350082129837	1	-6.804
62	19	31000001	35000000	8	1.96137761585267	1.96376966719206	0.105056798278216	2	-0.137
63	19	35000001	58617616	40	2.3990299211535	2.40862486128056	0.0830087341247484	2	-6.069
64	20	1	25000000	43	0.897986274747886	0.904727811700388	0.0560731825695971	1	-1.049
65	20	25000001	64444167	63	2.04735750911802	2.05290914856308	0.0508228171699523	2	-0.526
66	21	14000001	46709983	60	0.835341604326871	0.850048467233843	0.0709990277515277	1	-1.46
67	22	16500001	50000000	58	0.899949634683716	0.910362828333385	0.060360298036242	1	-0.862
68	X	1	2500000	5	-4.66666666666667	-4.66666666666667	0	-5	-Inf
69	X	2500001	7500000	8	-2.50660296438954	-2.47264374981976	0.177923556130995	-2	-2.103
70	X	7500001	19000000	21	-1.42177396297121	-1.42107136475564	0.0254755082515581	-1	-Inf
71	X	19000001	21500000	5	-0.191221370824004	-0.19092368536909	0.0541632535089136	0	-3.373
72	X	21500001	23500000	4	-2.31413308780512	-2.30797013058976	0.140413976600765	-2	-1.548
73	X	23500001	52500000	56	-1.26706002260054	-1.26314561674946	0.0312242016844333	-1	-Inf
74	X	52500001	79500000	40	-0.751716738708333	-0.732998947564575	0.0880474901084587	-1	-2.615
75	X	79500001	89500000	19	-1.11815564679174	-1.10914319569331	0.0859463075054504	-1	-0.69
76	X	89500001	93000000	7	2.69631246668195	2.86744970095228	0.872594339042079	3	-0.056
77	X	93000001	156040895	113	-1.35093180163901	-1.3401670608319	0.0323886332632824	-1	-Inf
