# Supplementary material for: Chromosomal instability and genomic alterations in cholangiocarcinoma from Northeastern Thailand
Source: J Pathol. 2025 Sep 15;267(3):261–74. doi: 10.1002/path.6464 (PMC12531121; doi:10.1002/path.6464)
Supplement: Supplementary file 3 — Table S2. CSV files (provided as separate Excel folder) [file PATH-267-261-s004.zip › M32_0016_0.3_cnv_500kb.csv]

	Chromosome	Start	End	Num_Bins	Segment_Mean	Segment_Mean2	Segment_SE	Copies	P_log10
1	1	1000001	148000000	219	2.0305910228742	2.0351422579592	0.0215813071280376	2	-0.985
2	1	150000001	242500000	163	2.68230210416087	2.6892135657755	0.0319524509922562	3	-Inf
3	1	242500001	248956422	13	1.16167346121316	1.31711122576803	0.478841218763026	1	-0.294
4	2	1	242000000	408	1.89131798142658	1.89581960515326	0.0165649674704249	2	-9.496
5	3	1	198000000	354	2.00873314681791	2.0126431141322	0.0165039418177524	2	-0.353
6	4	1	189500000	329	2	2.00211702861399	0.0143306013724075	2	-0.054
7	5	500001	181000000	309	1.95859561645798	1.96352599652839	0.0194003542521528	2	-1.221
8	6	500001	17000000	31	1.84162418238508	1.84372324413572	0.0424276536014089	2	-3.638
9	6	17000001	22000000	10	2.22670007977785	2.22715850365723	0.0670284027557192	2	-3.154
10	6	22000001	28500000	12	1.86104707389966	1.86132197592248	0.0496840381241614	2	-2.28
11	6	28500001	33500000	7	-4.60063144359973	-4.55561570543276	0.0454961431235312	-5	-Inf
12	6	33500001	170500000	244	1.81577200991968	1.82280868981511	0.025438391219535	2	-11.485
13	7	1	159000000	256	2.04810304727392	2.05639091968119	0.0266257935073874	2	-1.466
14	8	1000001	3000000	3	-2.62223553177996	-1.75158740471257	1.75011702211556	-2	-0.052
15	8	3000001	110000000	178	2.05905967385052	2.06350944130644	0.0249989907851383	2	-1.956
16	8	110000001	141000000	56	2.78578314152002	2.78686534167706	0.0318353367784614	3	-10.666
17	8	141000001	145000000	8	1.71287779115194	1.74920049364296	0.354005614137606	2	-0.32
18	9	500001	19500000	34	2.02402990870559	2.02923957765553	0.060584638509984	2	-0.201
19	9	19500001	25500000	12	0.598452122609931	0.612476772026465	0.167657189747742	1	-1.682
20	9	25500001	138000000	148	2.01965761895115	2.02305811534682	0.022764493825331	2	-0.507
21	10	1	7500000	14	1.51376104334309	1.52131326680467	0.108908169128895	2	-4.956
22	10	7500001	43500000	56	2.07221941570499	2.07478747826957	0.0331490159928246	2	-1.619
23	10	43500001	51000000	10	1.14535901119299	1.15518445272552	0.153869155759483	1	-0.504
24	10	51000001	131500000	144	1.89781371489368	1.90071768429827	0.0237444373132578	2	-4.538
25	10	131500001	133500000	4	1.31366608591276	1.31335351779754	0.0729423222051794	1	-4.76
26	11	1	3500000	7	-0.188258495965371	-0.15220958583958	0.329422951620649	0	-0.191
27	11	4000001	135086622	231	1.96512457618322	1.97248987161501	0.0271463916135219	2	-0.507
28	12	500001	133275309	237	2.07441395646465	2.08014829770584	0.025138756316321	2	-2.844
29	13	19500001	109000000	161	2.01965761895115	2.02180542514788	0.0208317503833617	2	-0.53
30	13	109500001	114364328	9	1.36130557329483	1.36515466562965	0.115767545516576	1	-2.793
31	14	20000001	93000000	134	2.02402990870559	2.03433177846937	0.0409208232204662	2	-0.396
32	14	93000001	94500000	3	-4.507477877542	-4.18937623817379	0.477290428492872	-4	-0.16
33	14	94500001	105500000	22	1.88698927880647	1.89552526302388	0.0944971216067779	2	-0.57
34	15	23500001	28000000	7	1.72355753224401	1.74130089238267	0.26135970458595	2	-0.492
35	15	29000001	31500000	3	-4.48444029068581	-4.48189499090026	0.0293150928690158	-4	-Inf
36	15	31500001	101500000	127	1.93685564002736	1.94466165287272	0.0375711617928312	2	-0.851
37	16	1	90000000	128	2.05905967385052	2.06507841935876	0.03511995980488	2	-1.195
38	17	500001	35500000	53	1.93685564002736	1.94732549749099	0.0688533905525338	2	-0.352
39	17	36500001	39000000	3	-4.05263898528151	-3.77339365682652	0.725143783652779	-4	-0.122
40	17	39000001	83257441	77	1.90431266380512	1.94473719982513	0.101602787745771	2	-0.232
41	18	1	80373285	137	1.93251193200036	1.94346043860502	0.0420905210124211	2	-0.747
42	19	500001	13000000	24	3.40984640331517	3.41466468678634	0.0713156954663449	3	-8.216
43	19	13500001	35000000	29	2.48202994002044	2.49099811868621	0.094414435551801	2	-6.702
44	19	35000001	58617616	40	3.08643844103719	3.09555157187913	0.0843568531017088	3	-0.589
45	20	1	64444167	106	2.76042096704435	2.76509430814533	0.0394613700173592	3	-8.579
46	21	14000001	46709983	60	1.68515226508895	1.70108163150231	0.0807345382187317	2	-3.671
47	22	16500001	50000000	58	1.84809526411227	1.8641847891182	0.0810703894424095	2	-1.027
48	X	1	2500000	5	-4.66614576468416	-4.66579141724507	0.000359766460137186	-5	-Inf
49	X	2500001	152500000	265	1.93902802994825	1.95001816542445	0.0315080880608067	2	-0.948
50	X	152500001	155500000	6	0.65680171916947	0.676489601773769	0.301012108232492	1	-0.549
51	X	155500001	156040895	2	-1.21770318613824	-1.11054866008838	1.21803130889943	-1	-0.033
