# Supplementary material for: Chromosomal instability and genomic alterations in cholangiocarcinoma from Northeastern Thailand
Source: J Pathol. 2025 Sep 15;267(3):261–74. doi: 10.1002/path.6464 (PMC12531121; doi:10.1002/path.6464)
Supplement: Supplementary file 3 — Table S2. CSV files (provided as separate Excel folder) [file PATH-267-261-s004.zip › M32_0015_0.3_cnv_500kb.csv]

	Chromosome	Start	End	Num_Bins	Segment_Mean	Segment_Mean2	Segment_SE	Copies	P_log10
1	1	1000001	148000000	219	2.16850655432293	2.17348907297595	0.0246410641058892	2	-11.718
2	1	150000001	242000000	162	3.00288041367386	3.01079277862245	0.0394001468072692	3	-0.106
3	1	242000001	248956422	14	1.48409950765683	1.64014978736928	0.468225373127959	2	-0.354
4	2	1	242000000	408	2.14430542889744	2.14910327515031	0.0189594500800382	2	-14.423
5	3	1	89500000	167	1.53853080147227	1.54250252221143	0.0225788278593083	2	-Inf
6	3	94000001	198000000	187	2.58422426613885	2.59167821666705	0.0318028756664055	3	-Inf
7	4	1	186000000	323	1.49454844177022	1.49779893948	0.0159489585929681	1	-Inf
8	4	186000001	189500000	6	0.638047104412185	0.655169365184172	0.267874540760953	1	-0.703
9	5	500001	2500000	4	0.841717164158041	0.882807801899426	0.533956994980336	1	-0.083
10	5	2500001	45500000	78	2.33242969518084	2.34447099118359	0.0602440314928779	2	-7.967
11	5	50500001	103500000	92	1.35526946185364	1.35940669070414	0.0359141229252888	1	-Inf
12	5	103500001	108500000	9	2.56156170480457	2.56908784655731	0.16713509589292	3	-2.003
13	5	108500001	181000000	126	1.49245794552318	1.49608162335667	0.0286074631751147	1	-Inf
14	6	500001	10500000	18	1.473659441348	1.47742971592053	0.0636461003047166	1	-13.199
15	6	10500001	24000000	27	1.84433810587047	1.84512026466164	0.0394139591082617	2	-4.07
16	6	24000001	28500000	8	2.90058993335872	2.90348421351387	0.0899909296548355	3	-0.547
17	6	28500001	33500000	7	-4.60984957871233	-4.57164865944886	0.0468098368520392	-5	-Inf
18	6	33500001	170500000	244	2.51408578481795	2.52579456649011	0.0356673271834624	3	-Inf
19	7	1	55000000	102	2.1047961671717	2.11126226103878	0.0382674526007107	2	-2.438
20	7	55500001	157500000	151	2.66382256665248	2.67355516268728	0.0413301256356134	3	-14.54
21	7	157500001	159000000	3	0.751159143988343	0.857022662817757	1.10817805724706	1	-0.047
22	8	1000001	145000000	245	2	2.04726300024406	0.055550768847189	2	-0.404
23	9	500001	138000000	194	1.68839155521455	1.72404708438786	0.0813284024953973	2	-3.16
24	10	1	133500000	228	2.15310087217252	2.43602646408861	0.275606362040395	2	-0.944
25	11	1	3500000	7	-0.846614923559125	-0.804581140556184	0.333747626340919	-1	-0.253
26	11	4000001	59500000	93	1.36560843519049	1.37842296093642	0.0549300535693279	1	-11.251
27	11	59500001	61500000	4	1.87446168324959	1.87500058033043	0.0747226869784897	2	-1.025
28	11	61500001	68500000	10	2.87975147942249	2.88011929422351	0.0716659210200211	3	-1.025
29	11	68500001	134500000	122	2.36142759344908	2.36459669471371	0.0259563832433959	2	-Inf
30	11	134500001	135086622	2	1.3842409340643	1.38380594558802	0.0494301281170335	1	-14.085
31	12	500001	38000000	57	2.62965580246213	2.64656534232584	0.0876515939122122	3	-4.258
32	12	38500001	49500000	19	1.48827801716564	1.49156131950014	0.0564906745947239	1	-Inf
33	12	50000001	77000000	53	2.34803649913868	2.36081849949697	0.0806108584066132	2	-5.119
34	12	77000001	126000000	95	1.63753434134909	1.64039920448169	0.0308431811885608	2	-Inf
35	12	126000001	133275309	13	0.861503009692964	0.884121380453725	0.191208388145063	1	-0.264
36	13	19500001	114364328	170	1.96091213634697	1.96552318093253	0.0255953651494574	2	-0.75
37	14	20000001	69000000	89	2.54798119418876	2.55435845528545	0.0492585690910643	3	-Inf
38	14	69000001	93000000	45	1.57214616557505	1.59593984361012	0.0994713307399099	2	-4.313
39	14	93000001	94500000	3	-4.51458807500386	-4.2105168698217	0.456149796844964	-4	-0.191
40	14	94500001	96500000	4	1.62062733988663	1.62157082399604	0.088615512513935	2	-4.71
41	14	96500001	99500000	6	4.86248102212231	4.90001834884232	0.54769438768408	5	-0.068
42	14	99500001	105500000	12	1.8830811892822	1.90431238888781	0.226903450969512	2	-0.172
43	15	23500001	28000000	7	1.19920887123108	1.21614488726644	0.240987736608183	1	-0.432
44	15	29000001	31500000	3	-4.41845876794111	-4.41808682676545	0.0152893866763262	-4	-Inf
45	15	31500001	101500000	127	1.57425014088503	1.5834897086841	0.0404338417883108	2	-Inf
46	16	1	28500000	44	1.38216923756292	1.39424476194188	0.0812989367543859	1	-5.907
47	16	28500001	67000000	45	2.04574776223391	2.04732031347526	0.0376692998806941	2	-0.68
48	16	67000001	72000000	6	2.67751161919611	2.68063295396553	0.160534352731477	3	-1.331
49	16	72000001	90000000	33	2.1047961671717	2.1082492007877	0.049640206994673	2	-1.535
50	17	500001	83257441	133	1.835744139115	1.92112630685888	0.111874166857098	2	-0.318
51	18	1	27000000	36	2.55250661221196	2.5599298941213	0.0773012849764041	3	-7.903
52	18	27000001	80373285	101	0.823940231068207	0.837048778673056	0.0494043352539166	1	-3.012
53	19	500001	35000000	53	1.95440866583854	1.96224610214893	0.0599182088041564	2	-0.277
54	19	35000001	54000000	32	2.5570334490839	2.5651220705397	0.0881607269891098	3	-6.091
55	19	54000001	58617616	8	1.8099962912181	1.8171955624696	0.15280331967833	2	-0.635
56	20	1	64444167	106	2.21261856132765	2.24711482195958	0.106991408989733	2	-1.68
57	21	14000001	46709983	60	1.2687721867482	1.2861264456673	0.0778629388751543	1	-3.623
58	22	16500001	50000000	58	1.57845915564153	1.60091829070725	0.0936561168381858	2	-4.692
59	X	1	2500000	5	-4.66654677394901	-4.66636985863927	0.00018182053546942	-5	-Inf
60	X	2500001	155500000	271	1.99782543696573	2.01334734366645	0.0359497127387317	2	-0.148
61	X	155500001	156040895	2	-1.1276874380534	-1.02432524712676	1.20531691002154	-1	-0.007
