# Supplementary material for: Chromosomal instability and genomic alterations in cholangiocarcinoma from Northeastern Thailand
Source: J Pathol. 2025 Sep 15;267(3):261–74. doi: 10.1002/path.6464 (PMC12531121; doi:10.1002/path.6464)
Supplement: Supplementary file 3 — Table S2. CSV files (provided as separate Excel folder) [file PATH-267-261-s004.zip › M32_0014_0.3_cnv_500kb.csv]

	Chromosome	Start	End	Num_Bins	Segment_Mean	Segment_Mean2	Segment_SE	Copies	P_log10
1	1	1000001	248956422	395	2.38684034044659	2.40973028303045	0.0383079530802437	2	-Inf
2	2	1	7500000	13	1.35957637373579	1.37389931870293	0.159865016743119	1	-1.713
3	2	7500001	111000000	169	2.34455389059736	2.35761976883255	0.0470694695493969	2	-13.52
4	2	112000001	124000000	20	3.35406093282298	3.38026381432884	0.214821662865919	3	-1.115
5	2	124000001	136500000	17	2.57079813369512	2.58952199282823	0.187058165440826	3	-1.55
6	2	136500001	242000000	189	1.7340039477813	1.74062889659331	0.0276559222924147	2	-Inf
7	3	1	198000000	354	2.34899910878165	2.36207869303681	0.0313768932283191	2	-Inf
8	4	1	38000000	63	0.863410149904879	0.870375418446847	0.0512200131899246	1	-1.944
9	4	38000001	40000000	4	1.77441010766967	1.77533349646947	0.0803395372625897	2	-2.287
10	4	40000001	186000000	256	1.13912285318559	1.14305447515259	0.0206129225217137	1	-11.407
11	4	186000001	189500000	6	0.238724927445824	0.240623290527981	0.103472356738059	0	-1.698
12	5	500001	45500000	82	3.11345284514787	3.1352917897642	0.0846200874048989	3	-0.959
13	5	50500001	136500000	150	1.1472145449145	1.1538967916736	0.0305494186525493	1	-6.327
14	5	137500001	181000000	77	2.13721767289078	2.15218566938767	0.0697569692326177	2	-1.536
15	6	500001	28500000	53	2.43148974318819	2.44308366238943	0.0782006952861724	2	-7.835
16	6	28500001	33500000	7	-4.25875679499734	-3.66700253439618	0.862441189920213	-4	-0.155
17	6	33500001	168500000	240	2.41584642803061	2.42699153676082	0.0341800643671095	2	-Inf
18	6	168500001	170500000	4	-0.395491523212454	-0.324329135263305	0.670686776350028	0	-0.202
19	7	1	5000000	10	1.76163653267805	1.76955178819329	0.149947067214678	2	-0.905
20	7	5000001	8000000	5	3.46376928387868	3.47439313616409	0.308974502725307	3	-0.904
21	7	8000001	30000000	42	2.50771702925069	2.51411428324972	0.0695282153941259	3	-11.556
22	7	30000001	46000000	27	3.22386608482628	3.23036904098529	0.0910770967260455	3	-1.942
23	7	46000001	48500000	5	5.86339540236	5.86865340701363	0.22075239823953	6	-0.258
24	7	48500001	67000000	16	2.9829123323082	2.98993537854753	0.126165760016002	3	-0.029
25	7	69500001	159000000	151	1.03243990593373	1.05094485722137	0.0484696451408276	1	-0.533
26	8	1000001	64500000	102	0.708593329247869	0.77781351276297	0.085394897489729	1	-2.033
27	8	64500001	128500000	111	2.41138007903575	2.41663915954238	0.0402438173242619	2	-Inf
28	8	128500001	143000000	28	1.83846815992294	1.84725260209558	0.0891437873319534	2	-1.062
29	8	143000001	145000000	4	0.810250841475103	0.864262238416187	0.653415080849841	1	-0.078
30	9	500001	101500000	125	0.962531260502951	0.975243934566452	0.0454302326750291	1	-0.232
31	9	101500001	103000000	3	4.48721808274046	4.48783422420942	0.122309379750529	4	-4.177
32	9	103000001	138000000	66	2.38238314813631	2.39404431264103	0.0731568190882628	2	-7.143
33	10	1	3000000	5	1.19181957295389	1.19678559832003	0.187598997078783	1	-0.531
34	10	3000001	43500000	65	2.40914743280858	2.41878783065917	0.0618453287376098	2	-10.895
35	10	43500001	51000000	10	1.48174433115601	1.48977732597867	0.142423375674522	1	-3.233
36	10	51000001	67500000	30	2.34011008113378	2.34584349098959	0.0773345524361923	2	-5.111
37	10	67500001	75000000	14	3.03639353341904	3.04275537859126	0.116064485511319	3	-0.147
38	10	75000001	87000000	21	1.97834796276579	1.98461657386784	0.0837696979451167	2	-0.068
39	10	87500001	104500000	31	2.6955112972489	2.70433422976931	0.0919959183221398	3	-2.883
40	10	104500001	122500000	33	2.14159668120194	2.15475895219581	0.108530220449701	2	-0.813
41	10	122500001	133500000	19	1.49007127924263	1.49940040678958	0.106878978202679	1	-5.527
42	11	1	3500000	7	-0.783454790150931	-0.733446634499597	0.35768448344966	-1	-0.341
43	11	4000001	25500000	40	1.05249304516789	1.06656635898445	0.0884741805576966	1	-0.345
44	11	25500001	43000000	33	5.51232811549348	5.5877276099937	0.289272817199056	6	-0.812
45	11	43000001	135086622	158	2.32900672062789	2.34483676067411	0.0505407939508506	2	-11.05
46	12	500001	10500000	16	2.11752956840927	2.15687472792852	0.270129782145132	2	-0.251
47	12	10500001	29000000	31	1.25700389741073	1.26694480994434	0.0906234496252324	1	-2.492
48	12	29000001	125000000	175	1.96969700891704	1.9866900121645	0.0503563716436035	2	-0.102
49	12	125000001	133275309	15	0.646508190341802	0.662132615629748	0.146170790134391	1	-1.682
50	13	19500001	114364328	170	1.96969700891704	1.98147891401437	0.0443915304699619	2	-0.17
51	14	20000001	93000000	134	1.02242654307326	1.03580479543346	0.0445767498645955	1	-0.375
52	14	93000001	94500000	3	-4.53643043749926	-4.27618429108267	0.390482375583993	-4	-0.319
53	14	94500001	105500000	22	0.704702442660953	0.712433169044323	0.0921917217894439	1	-2.742
54	15	23500001	28000000	7	0.173882393850013	0.191306354684527	0.220261674439841	0	-0.414
55	15	29000001	31500000	3	-4.47620762736506	-4.47465570838314	0.0237070519239412	-4	-Inf
56	15	31500001	48500000	27	0.998430394586106	1.00625542137908	0.081879762519603	1	-0.027
57	15	48500001	101500000	100	2.28246875169129	2.29973411774472	0.068539869212039	2	-4.912
58	16	1	28500000	44	1.571554326165	1.58448970094439	0.0865895788010946	2	-5.797
59	16	28500001	32000000	6	3.32319145992656	3.34389984688259	0.359893814867504	3	-0.469
60	16	46500001	90000000	78	0.90295294009124	0.912804772020272	0.0549887276686912	1	-0.948
61	17	500001	21500000	37	0.804360099757503	0.819505340955827	0.0945365899993017	1	-1.25
62	17	27000001	35500000	16	3.82913702289084	3.85447178900373	0.243161913815932	4	-0.26
63	17	36500001	41500000	8	0.557892614400471	1.18936343176101	1.17111442359596	1	-0.06
64	17	41500001	45500000	6	9.0007592212194	9.12272975785516	1.12537201269776	9	-0.039
65	17	45500001	83257441	66	2.51896126182706	2.55541055097387	0.126176997106272	3	-3.371
66	18	1	80373285	137	2	2.02159755124423	0.062076676002611	2	-0.138
67	19	500001	22000000	39	2.50322180148137	2.62069815436821	0.322552164443675	3	-0.62
68	19	28000001	35500000	15	18.4837485973434	18.642565135088	0.999987013675855	19	-0.142
69	19	35500001	40500000	8	6.17338914790421	6.19408999773504	0.370642832977707	6	-0.221
70	19	40500001	50500000	17	3.42791293968694	3.45415564326913	0.231007497954988	3	-1.307
71	19	50500001	58617616	14	1.89854164566242	1.92083964289773	0.222152108379895	2	-0.142
72	20	1	15000000	26	2.29796415117486	2.30233126438924	0.0671538896766009	2	-5.172
73	20	15000001	25500000	18	0.569408906162977	0.572332556727505	0.0681716764422499	1	-9.452
74	20	31500001	64444167	62	2.17009457279167	2.19166687279486	0.0976244636086097	2	-1.304
75	21	14000001	46709983	60	1.98051158167842	2.00703079231881	0.105855034743064	2	-0.024
76	22	16500001	22000000	8	0.837782878931543	0.849195104256798	0.205711839901275	1	-0.334
77	22	22000001	24000000	3	-1.47855121915224	-1.46878914511281	0.244327171490263	-1	-1.259
78	22	24000001	32000000	16	0.958549511430569	0.966747949091377	0.111622984694068	1	-0.116
79	22	32000001	35500000	5	0.415008714654442	0.416362405623799	0.0737435204241026	0	-7.785
80	22	36500001	37000000	1	0.0309282341588242	0.0303769019584159	NA	0	NA
81	22	37000001	50000000	25	1.97402178148106	1.99906040041351	0.163457790031988	2	-0.002
82	X	1	2500000	5	-4.66666666666667	-4.66666666666667	0	-5	-Inf
83	X	2500001	79500000	134	1.97402178148106	1.9922656746622	0.056616930981156	2	-0.05
84	X	79500001	148500000	123	0.944624483352784	0.951698390821226	0.0371991548272106	1	-0.712
85	X	148500001	156040895	16	-0.11167462580658	-0.0712277591937762	0.20501213924403	0	-0.138
