# Supplementary material for: Chromosomal instability and genomic alterations in cholangiocarcinoma from Northeastern Thailand
Source: J Pathol. 2025 Sep 15;267(3):261–74. doi: 10.1002/path.6464 (PMC12531121; doi:10.1002/path.6464)
Supplement: Supplementary file 3 — Table S2. CSV files (provided as separate Excel folder) [file PATH-267-261-s004.zip › M32_0013_0.3_cnv_500kb.csv]

	Chromosome	Start	End	Num_Bins	Segment_Mean	Segment_Mean2	Segment_SE	Copies	P_log10
1	1	1000001	12000000	18	3.17052855656599	3.18207351216029	0.142211413420747	3	-0.698
2	1	12000001	30500000	35	0.805585120622167	0.811609585253522	0.0612524248894608	1	-2.678
3	1	30500001	248956422	342	2.02821866335314	2.04199217856074	0.0287884029310893	2	-0.84
4	2	1	45000000	81	0.754626033328943	0.75794639320348	0.0319161528110842	1	-13.475
5	2	45000001	61000000	28	2.04996588090077	2.05018177169583	0.0294715220558302	2	-1.052
6	2	61000001	63500000	5	2.62777114920213	2.62956833804172	0.104185631378516	3	-3.423
7	2	63500001	73500000	19	2.09574982158915	2.09805194765482	0.058929873136274	2	-1.017
8	2	73500001	75000000	3	0.803620747744771	0.80423974959695	0.130237137190101	1	-0.877
9	2	75500001	240500000	269	2.00867631815375	2.01268112154474	0.0169040641003657	2	-0.344
10	2	240500001	242000000	3	0.882470720886499	0.891543242871041	0.318057406985878	1	-0.135
11	3	1	198000000	354	2.01952965021265	2.02361431333503	0.0183960944594685	2	-0.701
12	4	1	189500000	329	1.98483001981396	1.98956694002331	0.0190596739279526	2	-0.234
13	5	500001	181000000	309	1.96318859382243	1.96745262941478	0.0203081641807846	2	-0.963
14	6	500001	24500000	46	0.823280345252156	0.826277478868834	0.0335854000637416	1	-6.637
15	6	24500001	28500000	7	2.17899226013989	2.17904025254786	0.0664788062444585	2	-2.15
16	6	28500001	33500000	7	-4.34006679837539	-3.70603381632825	0.855848362581176	-4	-0.136
17	6	33500001	81000000	82	2.03473912591296	2.04214670299279	0.0503509747810952	2	-0.395
18	6	81000001	116500000	65	0.829185100955517	0.832091582466635	0.0265856185559322	1	-9.571
19	6	116500001	168500000	93	1.98266429034147	1.98560371040233	0.024536966832432	2	-0.254
20	6	168500001	170500000	4	-0.225120852086098	-0.168259415116995	0.610397038264309	0	-0.106
21	7	1	159000000	256	2.04126276221947	2.04876347365731	0.0266938959708854	2	-1.169
22	8	1000001	3000000	3	-2.98968430944513	-2.35873458381197	1.36277141085401	-2	-0.101
23	8	3000001	20500000	27	0.878514821965639	0.889976979220747	0.109371914995568	1	-0.502
24	8	21000001	22000000	2	7.96472100214437	7.96495867292675	0.15496842075282	8	-0.086
25	8	22000001	145000000	213	2.00216855058066	2.00945263678475	0.0273512177116163	2	-0.137
26	9	500001	138000000	194	0.787918459712325	0.791104902685456	0.0183729438434311	1	-Inf
27	10	1	133500000	228	2.01301659306175	2.01678979103581	0.023516487434308	2	-0.323
28	11	1	3500000	7	-0.281576868633944	-0.216686243992519	0.44228104994177	0	-0.205
29	11	4000001	135086622	231	2.02170137453999	2.03063686813666	0.0316579319672902	2	-0.477
30	12	500001	38000000	57	3.30511075569262	3.3183763451613	0.0780290756154018	3	-4.347
31	12	38500001	57500000	34	0.932038472897831	0.934918165982259	0.0434642382384696	1	-0.872
32	12	57500001	59500000	4	-0.0752057537770474	-0.0701744570833374	0.188332123746494	0	-0.149
33	12	59500001	71500000	23	0.896327475222892	0.900004907413888	0.0540834159325003	1	-1.191
34	12	71500001	133275309	119	1.8662385670294	1.86963324244124	0.0284928098855476	2	-5.323
35	13	19500001	114364328	170	1.95454189730438	1.95654645931061	0.0208869877696854	2	-1.426
36	14	20000001	105500000	159	1.26471324497852	1.33295443069108	0.0712017805431416	1	-5.534
37	15	23500001	28000000	7	0.676692920340026	0.69212275284456	0.2180738266204	1	-0.801
38	15	29000001	32000000	4	-4.5011097578314	-4.49994470261337	0.016713767071799	-4	-Inf
39	15	33000001	46500000	22	0.916152812834823	0.919631153433761	0.0570284775118939	1	-0.799
40	15	46500001	101500000	104	2	2.00599471358015	0.0394717516249015	2	-0.056
41	16	1	4500000	7	0.787918459712325	0.83378565968039	0.401711648895776	1	-0.168
42	16	4500001	28500000	37	2.08701708127215	2.09106451729228	0.0575819726830862	2	-0.944
43	16	28500001	32000000	6	2.9395036011578	2.94629982026335	0.189932317953089	3	-0.109
44	16	46500001	68500000	41	2.04778957227266	2.04817857149101	0.0312137799861527	2	-0.911
45	16	68500001	72000000	4	2.63003949648403	2.63190622158913	0.0926532329478047	3	-4.149
46	16	72000001	80000000	15	2.02387345150585	2.02509244221216	0.0505535085881753	2	-0.208
47	16	80000001	83500000	6	0.888407214056688	0.892176415177136	0.120529809066399	1	-0.431
48	16	83500001	90000000	12	1.90923930819622	1.9139267526945	0.0961627149450519	2	-0.431
49	17	500001	21500000	37	0.717537453274405	0.731541991337	0.0856194549826981	1	-2.766
50	17	27000001	83257441	96	2.78970011294042	2.89283339817682	0.134378644377925	3	-0.371
51	18	1	34000000	50	1.94806057762031	1.95361082565388	0.0517202330134591	2	-0.432
52	18	34000001	80373285	87	0.842975206611573	0.859013913691559	0.0640973459632789	1	-1.555
53	19	500001	58617616	93	2.22521311995494	2.23153202430369	0.0444712627559003	2	-6.715
54	20	1	23000000	40	0.700013610965288	0.703525962404884	0.0422493104304252	1	-11.645
55	20	23000001	64444167	66	2.07392854995226	2.07798401598468	0.0430955612655419	2	-1.153
56	21	14000001	46709983	60	1.77639614593251	1.79431835953366	0.081823043086446	2	-1.923
57	22	16500001	50000000	58	1.92001153339545	1.93677479069883	0.0832059230376974	2	-0.349
58	X	1	2500000	5	-4.66666666666667	-4.66666666666667	0	-5	-Inf
59	X	2500001	52500000	94	-1.32259117056796	-1.31683961066643	0.025453111988319	-1	-Inf
60	X	52500001	79500000	40	-0.725228746249369	-0.705134778621714	0.0896875257397455	-1	-2.996
61	X	79500001	89500000	19	-1.12312753904694	-1.11803578743144	0.0588715782716042	-1	-1.347
62	X	89500001	93000000	7	2.7279120256462	2.96809878694479	1.04164596091589	3	-0.011
63	X	93000001	152500000	105	-1.24380978561844	-1.24071756953641	0.0211539070240492	-1	-Inf
64	X	152500001	156040895	8	-2.08700569104794	-2.05555530984923	0.204239354970517	-2	-0.105
