# Supplementary material for: Chromosomal instability and genomic alterations in cholangiocarcinoma from Northeastern Thailand
Source: J Pathol. 2025 Sep 15;267(3):261–74. doi: 10.1002/path.6464 (PMC12531121; doi:10.1002/path.6464)
Supplement: Supplementary file 3 — Table S2. CSV files (provided as separate Excel folder) [file PATH-267-261-s004.zip › M32_0012_0.3_cnv_500kb.csv]

	Chromosome	Start	End	Num_Bins	Segment_Mean	Segment_Mean2	Segment_SE	Copies	P_log10
1	1	1000001	209000000	325	2.09629991310736	2.10368411784571	0.0245320658072252	2	-4.625
2	1	209000001	222500000	24	0.506906200858497	0.50889214173074	0.0464474933225839	1	-Inf
3	1	222500001	248956422	46	1.6535160985723	1.72220790346419	0.165816301580648	2	-1.027
4	2	1	242000000	408	2.08312744440161	2.08921401050225	0.0209711648481176	2	-4.678
5	3	1	198000000	354	2.10948522256246	2.11596425156947	0.0215726335082904	2	-7.117
6	4	1	42000000	70	1.91955502380586	1.92692125129725	0.0504768917068176	2	-0.831
7	4	42000001	43000000	2	0.25455212589841	0.253751318569212	0.0368832924721096	0	-11.222
8	4	43000001	189500000	257	2	2.00500881497901	0.0208785902432618	2	-0.091
9	5	500001	181000000	309	1.97820996173207	1.98854696427156	0.0276619263430222	2	-0.168
10	6	500001	28500000	53	2.28206275366945	2.28812693299597	0.0584093048387083	2	-6.091
11	6	28500001	33500000	7	-4.32555055515375	-3.69984429408756	0.860221316637368	-4	-0.138
12	6	33500001	69500000	61	2.26871051447283	2.28353835255687	0.086187423134391	2	-2.999
13	6	69500001	170500000	183	0.449433146903486	0.45909236454522	0.0289977252295472	0	-Inf
14	7	1	15500000	30	1.88491924256557	1.90183292105937	0.125033168776584	2	-0.364
15	7	15500001	27000000	21	3.76286171365436	3.7669310779464	0.0840406310941078	4	-2.256
16	7	27000001	33500000	12	2.22651313696047	2.29070920097049	0.397257474762059	2	-0.333
17	7	34000001	56000000	40	0.566632271292788	0.582030537337612	0.0964369268191632	1	-4.835
18	7	66000001	74500000	9	5.48053023163606	5.52937656505948	0.504006090246416	6	-0.455
19	7	75500001	159000000	144	0.510749151788249	0.524749284769511	0.0432581717706789	1	-Inf
20	8	1000001	42500000	69	0.624758063339636	0.710500181280131	0.10914631053933	1	-2.097
21	8	42500001	145000000	176	3.89333068243196	3.90376374680336	0.0415793599621439	4	-1.685
22	9	500001	21500000	38	1.90872153326251	1.91875520888731	0.0808082064212713	2	-0.502
23	9	21500001	23000000	3	-0.855081228975279	-0.845638710374357	0.274665247602282	-1	-0.241
24	9	23000001	37500000	25	0.529985307685934	0.532963351303292	0.0464169780850019	1	-Inf
25	9	37500001	138000000	128	1.99781939107954	2.00523994333945	0.0381922230917271	2	-0.05
26	10	1	2000000	4	1.60054354891988	1.60873772135988	0.253087029803961	2	-0.913
27	10	2500001	45000000	69	2.6018138200491	2.61162560817797	0.0623412364057575	3	-9.331
28	10	45000001	51000000	7	1.41585362430329	1.42777952201756	0.205485184599388	1	-1.428
29	10	51000001	122500000	129	2.56542598989783	2.57086996059964	0.0382262271648968	3	-Inf
30	10	122500001	133500000	19	1.89573311529741	1.90133729899991	0.0845586334335518	2	-0.614
31	11	1	3500000	7	-0.354869838139145	-0.307431673248291	0.37394610905574	0	-0.386
32	11	4000001	135086622	231	1.98038736046519	1.98982024868583	0.0331786087054458	2	-0.12
33	12	500001	78000000	131	2.14691333175463	2.15751745688474	0.0475146371749972	2	-3.038
34	12	78000001	126000000	93	3.6650580061234	3.67125385694527	0.0488371287259671	4	-10.775
35	12	126000001	133275309	13	2.52233404018092	2.54709172687125	0.22833020329241	3	-1.325
36	13	19500001	30000000	19	1.77727096053478	1.7811560710991	0.0697211610522688	2	-2.771
37	13	30000001	58000000	48	2.14250467447862	2.14914070393092	0.0599264335773369	2	-1.892
38	13	58000001	87000000	54	0.996322266711852	0.999006629551729	0.0363200066056392	1	-0.01
39	13	87000001	114364328	49	1.94124875645368	1.95058425094571	0.0698674337070915	2	-0.319
40	14	20000001	36500000	31	0.736081474839961	0.770914751632523	0.166638330803143	1	-0.772
41	14	36500001	39500000	5	1.40960606471445	1.43029684463571	0.353984592318125	1	-0.649
42	14	39500001	62500000	40	2.15132341578057	2.15605317241676	0.0610997888075194	2	-1.973
43	14	62500001	93000000	58	0.432253829370052	0.450107022758317	0.073295688450331	0	-9.086
44	14	93000001	94500000	3	-4.54907679114097	-4.31379284495088	0.352873821715787	-4	-0.427
45	14	94500001	105500000	22	0.301505574294133	0.310189824035233	0.0881497456809582	0	-3.363
46	15	23500001	28000000	7	1.50155867079268	1.51762299461555	0.247514794895812	2	-1.29
47	15	29000001	32000000	4	-4.50672639469888	-4.50425464270649	0.0229191712886135	-5	-Inf
48	15	33000001	101500000	126	2.02619512866912	2.03535199096083	0.0459442680381973	2	-0.355
49	16	1	90000000	128	1.91088751799622	1.92141547854825	0.0452920832679288	2	-1.082
50	17	500001	83257441	133	1.89356962737608	1.96803467373109	0.0928945559463613	2	-0.136
51	18	1	80373285	137	1.89356962737608	1.906218934274	0.0486987992428324	2	-1.267
52	19	500001	20000000	37	2.43878766633184	2.44474626625037	0.0683619697315515	2	-10.112
53	19	20500001	35000000	16	1.32867991710726	1.33708130068701	0.114498149281024	1	-2.489
54	19	35000001	58617616	40	2.22207879818576	2.23340821939166	0.092320320776074	2	-1.941
55	20	1	64444167	106	1.98038736046519	1.98939331178766	0.0478708278031347	2	-0.084
56	21	14000001	29500000	30	1.74515036107295	1.76652166980756	0.130370231223661	2	-1.135
57	21	29500001	44000000	26	0.753764791785287	0.785584949709316	0.176577736617441	1	-0.649
58	21	44500001	46709983	4	2.33336529253171	2.34175196308913	0.267027383075084	2	-0.698
59	22	16500001	50000000	58	1.81162139178956	1.83103530955257	0.0924164820396871	2	-1.171
60	X	1	2500000	5	-4.66650615729982	-4.66626717267049	0.000261928180265865	-5	-Inf
61	X	2500001	155500000	271	2.13369164017638	2.14574017170894	0.0331659511469709	2	-4.954
62	X	155500001	156040895	2	-0.901112461886604	-0.78925773700055	1.29511746028315	-1	-0.06
