# Supplementary material for: Chromosomal instability and genomic alterations in cholangiocarcinoma from Northeastern Thailand
Source: J Pathol. 2025 Sep 15;267(3):261–74. doi: 10.1002/path.6464 (PMC12531121; doi:10.1002/path.6464)
Supplement: Supplementary file 3 — Table S2. CSV files (provided as separate Excel folder) [file PATH-267-261-s004.zip › M32_0011_0.3_cnv_500kb.csv]

	Chromosome	Start	End	Num_Bins	Segment_Mean	Segment_Mean2	Segment_SE	Copies	P_log10
1	1	1000001	5000000	7	1.87232841678195	1.87390230120285	0.106260562993413	2	-0.628
2	1	5000001	30500000	46	1.18302952214434	1.18844555680445	0.0474623115966994	1	-4.144
3	1	30500001	243000000	330	2.06976189696078	2.07266702447271	0.0167966634454376	2	-4.819
4	1	243000001	248956422	12	0.622750741213066	0.786254726760431	0.484440616111829	1	-0.181
5	2	1	242000000	408	2.04355863402053	2.04547576917874	0.0138199845550149	2	-3
6	3	1	41500000	77	1.98261626119976	1.9855350548915	0.0293135156561808	2	-0.206
7	3	42000001	82500000	77	1.10588705363925	1.10776341333835	0.0295198021312476	1	-3.582
8	3	83000001	198000000	200	2.0828826766419	2.08783225281195	0.0236487593749352	2	-3.69
9	4	1	186000000	323	2.03483556012844	2.03552039903264	0.0117098491679649	2	-2.616
10	4	186000001	189500000	6	1.46122909245849	1.46554426578931	0.150845358145712	1	-2.693
11	5	500001	181000000	309	1.95008291884549	1.95486153040635	0.0195588101090294	2	-1.678
12	6	500001	6500000	10	2.60682116719835	2.61076903692785	0.0983886702904076	3	-4.118
13	6	6500001	28500000	43	3.00970927767701	3.01077639529652	0.0349963202819495	3	-0.12
14	6	28500001	33500000	7	-4.2450932709357	-3.55506802354057	0.97796118412654	-4	-0.188
15	6	33500001	63000000	48	2.90738974850173	2.90998858140837	0.0397925504622761	3	-1.625
16	6	63000001	170500000	196	1.09779657990258	1.10552245510483	0.0264619910728388	1	-4.176
17	7	1	159000000	256	2.1135474727411	2.12067496821815	0.0265693932841093	2	-5.254
18	8	1000001	145000000	245	1.93709192148326	1.96993090290933	0.0398712696567067	2	-0.346
19	9	500001	13500000	24	1.94358582448013	1.94749393312973	0.0681333314793975	2	-0.356
20	9	13500001	22500000	16	1.10791055856466	1.11077676216228	0.0646374764547269	1	-1.063
21	9	22500001	138000000	154	2	2.00337387399386	0.0206158953575426	2	-0.06
22	10	1	133500000	228	2.00652475289234	2.01054624858077	0.0219827819373259	2	-0.2
23	11	1	3500000	7	-0.0804226279657181	-0.0113196607978501	0.460471520023506	0	-0.009
24	11	4000001	135086622	231	1.95875067568363	1.96797656335161	0.0298737013880061	2	-0.547
25	12	500001	133275309	237	2.07632069111709	2.08254339774472	0.0248172517399691	2	-3.055
26	13	19500001	110500000	163	1.17284994312982	1.17396608089314	0.0165053057192406	1	-Inf
27	13	110500001	113500000	5	0.737639475214204	0.739021360578523	0.0606915186915022	1	-4.768
28	13	113500001	114364328	2	0.375853176908054	0.376782122294376	0.0508055448665905	0	-12.919
29	14	20000001	93000000	134	2.00870037971612	2.01998624327182	0.041302089131182	2	-0.202
30	14	93000001	94500000	3	-4.50732802034306	-4.18875750735965	0.477909159307022	-4	-0.159
31	14	94500001	105500000	22	1.81860261462439	1.82521919054355	0.0913829191770672	2	-1.253
32	15	23500001	31500000	10	-1.02352644942383	-0.174073715468905	0.938239457282883	0	-0.069
33	15	31500001	101500000	127	1.94575116800541	1.95138695498973	0.0322419698140715	2	-0.881
34	16	1	28500000	44	1.90898855319948	1.91288971323336	0.0527218504207111	2	-1.007
35	16	28500001	30500000	3	4.28857024138235	4.29165653437622	0.189013953010285	4	-0.911
36	16	30500001	90000000	81	2.00652475289234	2.00871326214473	0.0257585696009157	2	-0.134
37	17	500001	21500000	37	1.00115343149416	1.01161785183649	0.0759495685324646	1	-0.056
38	17	27000001	35500000	16	2.83571320774093	2.83994070905128	0.0905237068451677	3	-1.113
39	17	36500001	39000000	3	-3.93603830890376	-3.65387554109231	0.78295849691777	-4	-0.181
40	17	39000001	83257441	77	2.76896945888716	2.8173877022621	0.118915392029805	3	-0.904
41	18	1	80373285	137	0.987127898844117	0.993343241300626	0.0309644295873901	1	-0.081
42	19	500001	20000000	37	2.61136425755224	2.61578330490944	0.0667929843932769	3	-8.055
43	19	20500001	42500000	29	1.38226754391004	1.3874614585386	0.0634231862078142	1	-8.999
44	19	43000001	58617616	27	2.29232953163334	2.30581983123686	0.114613532821974	2	-2.118
45	20	1	64444167	106	1.95008291884549	1.95321200113438	0.0313775752795151	2	-0.867
46	21	14000001	46709983	60	1.68631897203326	1.70215860942933	0.0806703164101838	2	-3.653
47	22	16500001	50000000	58	1.84436334113304	1.85679133617662	0.073837812155676	2	-1.28
48	X	1	2500000	5	-4.6665728758925	-4.66621132770064	0.000455338966026098	-5	-Inf
49	X	2500001	54000000	97	0.959128959229489	0.969318557727096	0.0413111667612777	1	-0.339
50	X	54000001	93000000	63	1.52392884553167	1.53842140616598	0.0789561569250855	2	-8.298
51	X	93000001	155500000	111	0.975119842979	0.981854134016943	0.0355296543670381	1	-0.215
52	X	155500001	156040895	2	-1.26685907781932	-1.16839075853742	1.15680360523821	-1	-0.053
