# Supplementary material for: Chromosomal instability and genomic alterations in cholangiocarcinoma from Northeastern Thailand
Source: J Pathol. 2025 Sep 15;267(3):261–74. doi: 10.1002/path.6464 (PMC12531121; doi:10.1002/path.6464)
Supplement: Supplementary file 3 — Table S2. CSV files (provided as separate Excel folder) [file PATH-267-261-s004.zip › M32_0010_0.3_cnv_500kb.csv]

	Chromosome	Start	End	Num_Bins	Segment_Mean	Segment_Mean2	Segment_SE	Copies	P_log10
1	1	1000001	242000000	381	2.12172338599317	2.1407869195699	0.0366814391003061	2	-3.907
2	1	242000001	248956422	14	0.494933734601935	0.628892519132768	0.396793057393507	1	-0.456
3	2	1	6000000	10	0.749313980354373	0.767835273402361	0.205321349071107	1	-0.588
4	2	6000001	242000000	398	2.08465523687443	2.10165968143229	0.0331402765185703	2	-2.666
5	3	1	198000000	354	2.09118930075877	2.10610922212987	0.0344072211334287	2	-2.69
6	4	1	189500000	329	1.99134761068869	2.00659046804522	0.0357648299947057	2	-0.069
7	5	500001	14000000	24	0.837432982170635	0.86483786519637	0.149383552355329	1	-0.437
8	5	14000001	174000000	273	2.03683533523426	2.05207158135279	0.0387870308399859	2	-0.746
9	5	174000001	181000000	12	1.10404315547722	1.12619787959394	0.214114034048592	1	-0.255
10	6	500001	28500000	53	2.18738532906627	2.2030506540978	0.0904368469316056	2	-1.606
11	6	28500001	33500000	7	-4.29904388640045	-3.73794139617344	0.810922782952385	-4	-0.127
12	6	33500001	132000000	175	2.06289784881727	2.07556299797718	0.0443233818032876	2	-1.054
13	6	132000001	145000000	21	2.85219222364404	2.85696056858868	0.075684212569616	3	-1.231
14	6	145000001	160000000	28	2.26659682952437	2.27371128342546	0.0883828802190945	2	-2.709
15	6	160000001	168500000	16	1.53454868501767	1.54660242614925	0.137957746003773	2	-2.994
16	6	168500001	170500000	4	-0.369826751705888	-0.303932890275721	0.632149882544123	0	-0.2
17	7	1	159000000	256	2	2.02612546967328	0.0512564761464702	2	-0.214
18	8	1000001	3000000	3	-4.26527446070665	-3.90101589346811	0.722962685923773	-4	-0.05
19	8	3000001	17000000	21	1.49288096928392	1.5011986001226	0.0973402605596275	2	-6.525
20	8	17000001	39000000	39	2.27542619952614	2.29523146637701	0.118530019967117	2	-1.895
21	8	39000001	40000000	2	-1.79246584070762	-1.78035717457565	0.374869397712571	-2	-0.253
22	8	40500001	135000000	160	1.98054002497324	1.99407370313243	0.0461195156090159	2	-0.047
23	8	135000001	145000000	20	1.0138067061144	1.04020601781505	0.173810923006765	1	-0.088
24	9	500001	138000000	194	1.95679423778964	1.97123500589186	0.0444790109934373	2	-0.286
25	10	1	3000000	5	0.977911229646036	0.989358535386988	0.251378388406828	1	-0.015
26	10	3000001	6500000	7	3.1281333878181	3.14470433823209	0.295128190743477	3	-0.205
27	10	6500001	29500000	43	1.87937782719191	1.88792460658811	0.0693748398452591	2	-0.974
28	10	29500001	35500000	11	2.66494173700859	2.66698667262983	0.0954686635473872	3	-3.313
29	10	35500001	58500000	27	1.69205359860211	1.70378469556009	0.101748446516466	2	-2.444
30	10	58500001	64000000	10	2.74685851373513	2.75599782590067	0.165569133197442	3	-0.852
31	10	64000001	67500000	7	1.79389334448312	1.7960922475579	0.0716185286485476	2	-2.355
32	10	67500001	76500000	17	2.7422956425212	2.75313559613076	0.136827674247793	3	-1.148
33	10	76500001	86500000	17	1.32556310848745	1.34462473679282	0.162563726628618	1	-1.468
34	10	86500001	104500000	32	2.42415336247686	2.43939069919093	0.12264919747945	2	-3.468
35	10	104500001	109500000	10	1.33582465258849	1.34112790598113	0.127486630554113	1	-2.128
36	10	110000001	115000000	9	2.42638511005267	2.44817142629274	0.271291013278934	2	-1.006
37	10	115500001	133500000	33	1.37695861703356	1.39296797045916	0.107393004556032	1	-3.597
38	11	1	3500000	7	-0.151720524454182	-0.0926149480848723	0.425048019948709	0	-0.082
39	11	4000001	133500000	227	1.96326614774102	1.98377122928277	0.0491353565129694	2	-0.13
40	11	133500001	135086622	4	0.493029963146934	0.503970191242613	0.261798267489121	1	-1.236
41	12	500001	125000000	222	2.20494855568131	2.22472656404032	0.0486753292727935	2	-5.409
42	12	125000001	133275309	15	0.634857512810997	0.649852337816215	0.145195863505653	1	-1.799
43	13	19500001	30000000	19	1.71955530932766	1.73275221279789	0.146182957782626	2	-1.171
44	13	30000001	50500000	37	2.48453380143322	2.49819138844159	0.102032801564881	2	-5.98
45	13	50500001	114364328	114	1.84939434855006	1.85625025704537	0.0423479035740145	2	-3.163
46	14	20000001	105500000	159	1.85795403369017	1.93525506848211	0.0830613159270098	2	-0.361
47	15	23500001	28000000	7	0.859081337481006	0.874600830599356	0.233137997719868	1	-0.229
48	15	29000001	31500000	3	-4.46489744267467	-4.46363706023941	0.0228138014057568	-4	-Inf
49	15	31500001	34500000	4	1.16661970006479	1.18349848125223	0.355724330098958	1	-0.218
50	15	35500001	44500000	15	2.50696189012287	2.51500588401415	0.125424959852477	3	-3.958
51	15	44500001	47500000	6	1.49496101912505	1.49928899815101	0.159281537068163	1	-2.764
52	15	47500001	72500000	46	2.46661661343727	2.47783839072276	0.0805928889515388	2	-8.516
53	15	72500001	101500000	56	1.75560862869356	1.78020642910741	0.108403787801335	2	-1.371
54	16	1	28500000	44	1.17674429482202	1.19217466116315	0.0913007554962397	1	-1.452
55	16	28500001	30500000	3	4.95307732725307	4.95523520559019	0.216512235861272	5	-0.078
56	16	30500001	90000000	81	1.80241650979822	1.81459774485554	0.0652135236920523	2	-2.35
57	17	500001	35500000	53	1.86223598317321	1.8846316703293	0.10469790327521	2	-0.568
58	17	36500001	39000000	3	-4.01807387209135	-3.71989379193604	0.770680534022747	-4	-0.145
59	17	39000001	83257441	77	2.10862892181221	2.16558443021055	0.130314097662313	2	-0.691
60	18	1	80373285	137	1.74711636476887	1.77100277472921	0.0644394937811214	2	-3.42
61	19	500001	20000000	37	2.22913468767807	2.24417062668527	0.10397168116634	2	-1.725
62	19	20500001	35000000	16	0.708435127956163	0.722515994999742	0.138200579466215	1	-1.35
63	19	35000001	58617616	40	1.88581181270962	1.91904459364433	0.150121191254036	2	-0.229
64	20	1	64444167	106	1.80668019936875	1.82830358989862	0.070658035446921	2	-1.821
65	21	14000001	46709983	60	1.81094529354794	1.84289008609483	0.116662528481108	2	-0.749
66	22	16500001	22000000	8	1.37901900235353	1.39236950605205	0.209598876554549	1	-1.213
67	22	22000001	24000000	3	-1.07004751755963	-1.05259956868792	0.34158074823618	-1	-0.057
68	22	24000001	50000000	47	1.69839487994863	1.72634918766426	0.122817550380419	2	-1.587
69	X	1	2500000	5	-4.66664138371089	-4.6665309172742	0.00013574939246439	-5	-Inf
70	X	2500001	89500000	153	-1.14121113715607	-1.1267349742446	0.0357096545213987	-1	-3.413
71	X	89500001	93000000	7	2.07377215344381	2.17937205755834	0.64987698389837	2	-0.106
72	X	93000001	156040895	113	-1.36872350183826	-1.35709834961874	0.0357411509608131	-1	-Inf
