# Supplementary material for: Chromosomal instability and genomic alterations in cholangiocarcinoma from Northeastern Thailand
Source: J Pathol. 2025 Sep 15;267(3):261–74. doi: 10.1002/path.6464 (PMC12531121; doi:10.1002/path.6464)
Supplement: Supplementary file 3 — Table S2. CSV files (provided as separate Excel folder) [file PATH-267-261-s004.zip › M32_0009_0.3_cnv_500kb.csv]

	Chromosome	Start	End	Num_Bins	Segment_Mean	Segment_Mean2	Segment_SE	Copies	P_log10
1	1	1000001	248956422	395	2	2.01436656343626	0.0269175596134859	2	-0.227
2	2	1	242000000	408	2.01092448266895	2.01599616248278	0.0167347569665008	2	-0.47
3	3	1	198000000	354	2.01748346514931	2.02202981976417	0.0183601471792333	2	-0.638
4	4	1	39000000	65	1.93246782632532	1.93645456895877	0.0415863298809535	2	-0.898
5	4	39000001	41000000	4	2.82330550340378	2.82658331809335	0.191800360886319	3	-0.437
6	4	41500001	186000000	254	2.02404566728891	2.02647134771315	0.0151359570482047	2	-1.095
7	4	186000001	189500000	6	1.09801317958566	1.12016434879673	0.315209280085991	1	-0.153
8	5	500001	181000000	309	1.96292365628975	1.97121922571426	0.0246736525409041	2	-0.614
9	6	500001	6500000	10	1.71269174021017	1.71569857293641	0.103790793377356	2	-2.21
10	6	6500001	28500000	43	2.22240887302312	2.2234061809437	0.0349627156987405	2	-9.78
11	6	28500001	33500000	7	-4.33728676185679	-3.70863301694246	0.856431220566983	-4	-0.134
12	6	33500001	166000000	235	2.03936999317835	2.04371759387001	0.0213709986824917	2	-1.389
13	6	166000001	170500000	9	0.787522657792928	0.828826659292653	0.330725737722848	1	-0.218
14	7	1	159000000	256	2.04594292751541	2.05559061156212	0.0305130321196983	2	-1.164
15	8	1000001	145000000	245	1.91075659085487	1.95108904597408	0.0465024023027569	2	-0.533
16	9	500001	138000000	194	2.00655361638163	2.01056117651115	0.0235977828082016	2	-0.184
17	10	1	133500000	228	1.99563271111183	2.00353373953991	0.0286075823069581	2	-0.045
18	11	1	3500000	7	-0.305129520854336	-0.250604588473035	0.399531931671293	0	-0.275
19	11	4000001	135086622	231	1.96945902793569	1.97795164266634	0.0288456105372958	2	-0.352
20	12	500001	133275309	237	2.06348649297052	2.07114572060948	0.0288361046582977	2	-1.866
21	13	19500001	110000000	162	2	2.00450780520083	0.0245578585198474	2	-0.068
22	13	110000001	114364328	8	1.34844399905825	1.35205542327724	0.109689133517292	1	-2.876
23	14	20000001	105500000	159	1.86095651157076	1.92406734168632	0.0663376997956995	2	-0.598
24	15	23500001	28000000	7	1.7790927402721	1.79876074064074	0.274866234830766	2	-0.333
25	15	29000001	31500000	3	-4.40866446075291	-4.40163077074822	0.0603902714972922	-4	-10.535
26	15	31500001	101500000	127	1.91726620522689	1.92358864769674	0.0378804698541797	2	-1.36
27	16	1	28500000	44	1.97817786515575	1.99164508683664	0.0898351329252817	2	-0.033
28	16	28500001	30500000	3	4.56221627032438	4.56488752946113	0.233176373460504	5	-1.207
29	16	30500001	67000000	42	2.05032667243969	2.05273075376172	0.040299825366649	2	-0.72
30	16	67000001	72000000	6	2.52538685659079	2.52746231244878	0.0903542070155671	3	-6.77
31	16	72000001	90000000	33	2	2.0030032263303	0.0414618083788594	2	-0.026
32	17	500001	83257441	133	1.79198425586632	1.86204368513365	0.0892033233106873	2	-0.914
33	18	1	80373285	137	1.89774702108854	1.91015828516104	0.044832639858616	2	-1.346
34	19	500001	58617616	93	2.45749497543109	2.4732918087198	0.0700180286204351	2	-10.859
35	20	1	64444167	106	1.98035846881056	1.98682200145558	0.0387276207706152	2	-0.135
36	21	14000001	46709983	60	1.78983477558416	1.80628587319214	0.0828013500071381	2	-1.714
37	22	16500001	22000000	8	1.87392959186571	1.88508164863285	0.190764382306059	2	-0.262
38	22	22000001	24000000	3	-0.984741453537523	-0.972756806008218	0.285086918630292	-1	-0.034
39	22	24000001	50000000	47	1.9346409174419	1.94235732957978	0.0667794069213819	2	-0.411
40	X	1	2500000	5	-4.66666666666667	-4.66666666666667	0	-5	-Inf
41	X	2500001	155500000	271	1.98690242621446	2.00255223561875	0.0368263859949148	2	-0.025
42	X	155500001	156040895	2	-0.978246327632078	-0.871384861879454	1.25930324780996	-1	-0.037
