# Supplementary material for: Chromosomal instability and genomic alterations in cholangiocarcinoma from Northeastern Thailand
Source: J Pathol. 2025 Sep 15;267(3):261–74. doi: 10.1002/path.6464 (PMC12531121; doi:10.1002/path.6464)
Supplement: Supplementary file 3 — Table S2. CSV files (provided as separate Excel folder) [file PATH-267-261-s004.zip › M32_0008_0.3_cnv_500kb.csv]

	Chromosome	Start	End	Num_Bins	Segment_Mean	Segment_Mean2	Segment_SE	Copies	P_log10
1	1	1000001	120000000	216	1.72875463383089	1.73289295890169	0.0239263818848121	2	-Inf
2	1	145500001	178500000	54	2.64342029278626	2.65721883676529	0.0885766560370104	3	-3.963
3	1	178500001	248956422	125	1.86367316090471	1.89204917992311	0.0699496424242208	2	-0.911
4	2	1	4000000	6	1.19908241499432	1.21438279708256	0.265879710223127	1	-0.377
5	2	4000001	240500000	399	2.16413009056096	2.16714878150431	0.0157199133417505	2	-Inf
6	2	240500001	242000000	3	1.52587254403636	1.52935890303003	0.224079820429083	2	-1.447
7	3	1	24000000	47	2.40622403657566	2.40843435381821	0.0428408643287127	2	-Inf
8	3	24000001	57500000	60	1.66924289479264	1.67380920052733	0.0421051865280315	2	-14.03
9	3	57500001	198000000	247	2.18175510309082	2.18724677505486	0.024372255431918	2	-13.808
10	4	1	189500000	329	1.69046515279334	1.69383099671922	0.0164129614075725	2	-Inf
11	5	500001	181000000	309	2	2.00955484600998	0.0256377717387394	2	-0.149
12	6	500001	10000000	17	1.65229063600244	1.65650347975331	0.0763182713514715	2	-5.17
13	6	10000001	28500000	36	2.28798206699684	2.29175488708445	0.049711957429992	2	-8.358
14	6	28500001	33500000	7	-4.37735257565153	-3.71475711438961	0.868556016943098	-4	-0.129
15	6	33500001	49000000	30	2.25913154092009	2.26182414967249	0.0498751773621124	2	-6.817
16	6	49000001	166000000	205	1.75861482275902	1.76320094807379	0.0247369435914267	2	-Inf
17	6	166000001	170500000	9	0.432267518963337	0.473048185694914	0.3099087864012	0	-0.897
18	7	1	5000000	10	2.03048610538212	2.03248538955321	0.0933501522447859	2	-0.138
19	7	5000001	7000000	3	3.51766360006636	3.53321207032676	0.502799240953448	4	-0.452
20	7	7000001	55000000	89	2.06978471702917	2.07218649816981	0.0318817710243418	2	-1.628
21	7	55500001	78000000	13	3.20736303420453	3.23115819498313	0.249251309625081	3	-0.451
22	7	78000001	159000000	141	2.16192856072037	2.17168591063678	0.0425513230803073	2	-4.262
23	8	1000001	2000000	2	-4.62266729471209	-4.62262213660095	0.00340027357715078	-5	-Inf
24	8	2500001	145000000	243	2.06759844478922	2.08243607904584	0.0362226243727399	2	-1.641
25	9	500001	71000000	73	1.68834133026762	1.69347675188164	0.0425019460048493	2	-12.259
26	9	71000001	138000000	121	2.15092623393628	2.15388078802588	0.0265281612488873	2	-8.18
27	10	1	43500000	70	2.19278226782944	2.19921516460211	0.0529248551104135	2	-3.777
28	10	43500001	51000000	10	1.40073183258864	1.40929707135494	0.149006962494957	1	-2.221
29	10	51000001	133500000	148	2.15532610016615	2.1619006389428	0.0332115826058183	2	-5.963
30	11	1	3000000	6	-0.359884397063087	-0.278041660866804	0.539872584825716	0	-0.217
31	11	3000001	135086622	232	2.08728766875394	2.09613870451467	0.033164847985499	2	-2.426
32	12	500001	133275309	237	1.73301611717128	1.7409852969864	0.0280854389665753	2	-Inf
33	13	19500001	110500000	163	2.11797247777225	2.1215128326479	0.0224696759230143	2	-7.195
34	13	110500001	114364328	7	1.353099909785	1.35805015808745	0.125900157595675	1	-2.351
35	14	20000001	105500000	159	1.87444130126044	1.94375761495834	0.071945520458197	2	-0.362
36	15	23500001	28000000	7	1.93923642805376	1.95897537140334	0.27498315342708	2	-0.055
37	15	29000001	31500000	3	-4.43811756690946	-4.43719029474797	0.0207095396714089	-4	-Inf
38	15	31500001	101500000	127	2.30354180360807	2.3107756891795	0.0418607223808662	2	-12.944
39	16	1	28500000	44	2.16853421472589	2.18262247457183	0.090636118113688	2	-1.357
40	16	28500001	30500000	3	6.13827218317637	6.14265192839473	0.283152647937128	6	-0.212
41	16	30500001	68500000	44	2.20161038652293	2.20419551287378	0.037510147262909	2	-7.283
42	16	68500001	72000000	4	2.81754570848935	2.81823252536419	0.101191738440862	3	-1.14
43	16	72000001	90000000	33	2.12455684210247	2.1259435849968	0.0388368225976231	2	-2.927
44	17	500001	83257441	133	1.69258933014698	1.75932555169758	0.0874719075761461	2	-2.227
45	18	1	80373285	137	1.62267882661955	1.63714772494852	0.0471748609812083	2	-13.841
46	19	500001	20000000	37	2.91001386490105	2.91831551915403	0.0878257884697935	3	-0.453
47	19	20500001	29500000	5	1.4819279929957	1.4858952571223	0.139009791246266	1	-3.325
48	19	29500001	35000000	11	2.12455684210247	2.12746545938608	0.0848744986658586	2	-0.876
49	19	35000001	58617616	40	2.62521052384133	2.63822645041388	0.0985358206913934	3	-3.618
50	20	1	25500000	44	1.55525584423764	1.55911712335164	0.051643103186414	2	-Inf
51	20	31500001	59500000	53	2.25026652012274	2.25368490188364	0.0374619747590815	2	-10.896
52	20	59500001	64444167	9	1.68621786256983	1.6948719578431	0.16242922818581	2	-1.22
53	21	14000001	46709983	60	1.46105701463754	1.47827752007119	0.078391418508281	1	-8.978
54	22	16500001	50000000	58	1.47357534371738	1.49894429350393	0.0965879328808101	1	-6.621
55	X	1	2500000	5	-4.66642378695422	-4.66603642956831	0.000424254441120404	-5	-Inf
56	X	2500001	89500000	153	-1.14868815681975	-1.13472805636601	0.0341523927279138	-1	-4.098
57	X	89500001	93000000	7	2.15532610016615	2.34273727181314	0.896869569919926	2	-0.153
58	X	93000001	148500000	97	-1.20063656129164	-1.19812073287112	0.0210150157902718	-1	-Inf
59	X	148500001	156040895	16	-1.79673256708244	-1.76529473400761	0.143322976686878	-2	-0.994
