# Supplementary material for: Chromosomal instability and genomic alterations in cholangiocarcinoma from Northeastern Thailand
Source: J Pathol. 2025 Sep 15;267(3):261–74. doi: 10.1002/path.6464 (PMC12531121; doi:10.1002/path.6464)
Supplement: Supplementary file 3 — Table S2. CSV files (provided as separate Excel folder) [file PATH-267-261-s004.zip › M32_0007_0.3_cnv_500kb.csv]

	Chromosome	Start	End	Num_Bins	Segment_Mean	Segment_Mean2	Segment_SE	Copies	P_log10
1	1	1000001	248956422	395	2.01092090351292	2.02589875199935	0.0286223829813769	2	-0.437
2	2	1	242000000	408	1.99781689181433	2.003533876897	0.0193640908968915	2	-0.068
3	3	1	198000000	354	2	2.00607435866649	0.0204532167747934	2	-0.116
4	4	1	12500000	21	1.64037631865843	1.64989028933609	0.111088432213753	2	-2.79
5	4	13000001	39000000	44	1.99345174795992	1.99614393743913	0.0397601646404439	2	-0.035
6	4	39000001	41000000	4	3.01633258256255	3.01992939330823	0.165809540568031	3	-0.044
7	4	41500001	186000000	254	2.02403778541451	2.02693054459474	0.0172539878860644	2	-0.926
8	4	186000001	189500000	6	1.11048592908302	1.12842451747176	0.280093542529332	1	-0.189
9	5	500001	181000000	309	1.9216333338687	1.9310547307794	0.0254164157564642	2	-2.176
10	6	500001	6500000	10	1.67439941532813	1.67841060626857	0.109527166569026	2	-2.478
11	6	6500001	28500000	43	2.23343688216043	2.2362913950635	0.0402040606423218	2	-8.38
12	6	28500001	33500000	7	-4.30368672238446	-3.70141871399382	0.842817919422053	-4	-0.141
13	6	33500001	166000000	235	2.0415469815991	2.04699685788105	0.0231939821894904	2	-1.369
14	6	166000001	170500000	9	0.640790730257732	0.682490404441639	0.32643302049649	1	-0.481
15	7	1	159000000	256	2.02403778541451	2.0383156621875	0.0361674396904822	2	-0.538
16	8	1000001	3000000	3	-2.71532652683709	-1.88256929134194	1.66327172813737	-2	-0.025
17	8	3000001	39000000	60	2.12943616793566	2.13191973213581	0.0337294896562619	2	-4.037
18	8	39000001	40000000	2	-1.7650005679424	-1.75815565811199	0.280535487629362	-2	-0.41
19	8	40500001	145000000	180	1.99781689181433	2.00457849779814	0.0303824972294795	2	-0.055
20	9	500001	138000000	194	1.98908803412806	1.99579485815425	0.0285543633152409	2	-0.054
21	10	1	43500000	70	2.1008094401366	2.10956558015228	0.057304965238985	2	-1.253
22	10	43500001	51000000	10	1.04765270422137	1.06178995251865	0.183922838097721	1	-0.133
23	10	51000001	131000000	143	2.04592785570164	2.05237512290883	0.0342293411809522	2	-0.9
24	10	131000001	133500000	5	1.32172153229741	1.32132885080661	0.0549087396475775	1	-8.314
25	11	1	3500000	7	-0.111632976988694	-0.075737749309574	0.329673694894173	0	-0.087
26	11	4000001	135086622	231	1.93031786085571	1.93862019623896	0.0305160922806746	2	-1.354
27	12	500001	133275309	237	2.08322302273395	2.09297328522876	0.0315609414256173	2	-2.492
28	13	19500001	110000000	162	2.04373723989756	2.04841143417344	0.0283014725506978	2	-1.06
29	13	110000001	114364328	8	1.16344967451659	1.17074191169589	0.142643826046597	1	-0.636
30	14	20000001	93000000	134	2.02185074466682	2.03576368250059	0.0474558093383237	2	-0.346
31	14	93000001	94500000	3	-4.51405179936744	-4.20866171645747	0.458004950209199	-4	-0.188
32	14	94500001	105500000	22	1.83725896422376	1.84615110944848	0.10236459013084	2	-0.877
33	15	23500001	28000000	7	1.67014152316547	1.68738138239743	0.259272724412104	2	-0.642
34	15	29000001	31500000	3	-4.49569245477288	-4.49502493359774	0.0146999419147543	-4	-Inf
35	15	31500001	101500000	127	1.9716474790262	1.98363652969653	0.0473158826550759	2	-0.137
36	16	1	28500000	44	2.07224313079057	2.08622139050039	0.0927355640220769	2	-0.453
37	16	28500001	30500000	3	4.83559744782802	4.83934270917543	0.229578423147249	5	-0.315
38	16	30500001	68500000	44	2.12282463739745	2.12537006947488	0.0339860162148601	2	-3.647
39	16	68500001	72000000	4	2.74455411436393	2.74792036621821	0.154931551992278	3	-0.984
40	16	72000001	90000000	33	2.03497835173759	2.03830804441225	0.0505811819880395	2	-0.348
41	17	500001	35500000	53	1.97600547276783	1.9893460252569	0.0774633768781684	2	-0.05
42	17	36500001	39000000	3	-4.0489181937453	-3.79426168498977	0.688457748962193	-4	-0.116
43	17	39000001	83257441	77	1.99563414113431	2.0408540633497	0.111211227048206	2	-0.147
44	18	1	80373285	137	1.89128253512468	1.90286245037239	0.0455249601373674	2	-1.483
45	19	500001	19500000	36	2.87634767448436	2.88615624718963	0.0882958819222334	3	-0.705
46	19	19500001	35000000	17	1.83510266896103	1.84436624409719	0.119979137893889	2	-0.711
47	19	35000001	58617616	40	2.52521153452262	2.54352709095674	0.118902673017249	3	-3.908
48	20	1	64444167	106	2.02403778541451	2.03050773766908	0.0415652543492077	2	-0.334
49	21	14000001	46709983	60	1.79635048769623	1.81730780813078	0.0900022426753386	2	-1.373
50	22	16500001	22000000	8	1.88911730222098	1.89897932559433	0.195041985612091	2	-0.219
51	22	22000001	24000000	3	-1.0259777808279	-1.01659249968374	0.263135041871593	-1	-0.022
52	22	24000001	50000000	47	1.98908803412806	1.99761169594381	0.0682876003798694	2	-0.012
53	X	1	2500000	5	-4.66666666666667	-4.66666666666667	0	-5	-Inf
54	X	2500001	155500000	271	1.89344812553403	1.91024268636955	0.0391464581834325	2	-1.66
55	X	155500001	156040895	2	-1.10620204626039	-0.979852070060925	1.33777243273005	-1	-0.005
