# Supplementary material for: Chromosomal instability and genomic alterations in cholangiocarcinoma from Northeastern Thailand
Source: J Pathol. 2025 Sep 15;267(3):261–74. doi: 10.1002/path.6464 (PMC12531121; doi:10.1002/path.6464)
Supplement: Supplementary file 3 — Table S2. CSV files (provided as separate Excel folder) [file PATH-267-261-s004.zip › M32_0006_0.3_cnv_500kb.csv]

	Chromosome	Start	End	Num_Bins	Segment_Mean	Segment_Mean2	Segment_SE	Copies	P_log10
1	1	1000001	248956422	395	2.04590526651327	2.05872300491316	0.0258697017673755	2	-1.634
2	2	1	242000000	408	2.01528425492628	2.01964254215329	0.0168370315459012	2	-0.614
3	3	1	198000000	354	2.02184000721452	2.02623026203875	0.0180647533497846	2	-0.834
4	4	1	186000000	323	1.95642713196775	1.95819384700714	0.0145375281884929	2	-2.395
5	4	186000001	189500000	6	1.36140747506837	1.36643921683942	0.168458064169227	1	-1.529
6	5	500001	181000000	309	1.92818137742051	1.93449504487862	0.0211618917569866	2	-2.707
7	6	500001	6500000	10	1.71719440731524	1.71998383064864	0.0850996971961937	2	-3
8	6	6500001	28500000	43	2.22666266653452	2.22900994149001	0.0337364091857623	2	-10.945
9	6	28500001	33500000	7	-4.61146198579775	-4.58073699203301	0.0409894511820978	-5	-Inf
10	6	33500001	170500000	244	2.05028541121448	2.05724163502918	0.0273022042713357	2	-1.443
11	7	1	159000000	256	2.06562716804037	2.07460846767753	0.0306402071487222	2	-1.827
12	8	1000001	145000000	245	1.93469427115003	1.96900812795056	0.0414582647496681	2	-0.342
13	9	500001	138000000	194	1.97819570825108	1.98126490251817	0.0234850754784812	2	-0.372
14	10	1	37500000	69	2.32687937012205	2.3483066542924	0.0973366635874502	2	-3.461
15	10	43000001	51000000	11	1.26221562676624	1.27264351125768	0.156994825015737	1	-1.084
16	10	51000001	122500000	129	2.02184000721452	2.02559919306324	0.0286657447523074	2	-0.43
17	10	122500001	131500000	15	1.65329229626336	1.65579904756191	0.0655603373485397	2	-6.818
18	10	131500001	133500000	4	1.31377536579333	1.31391378290687	0.0403494656141953	1	-14.135
19	11	1	3500000	7	0.0274400136433091	0.068861847969026	0.362772604961394	0	-0.071
20	11	4000001	135086622	231	1.95207770256696	1.9596579257497	0.0280891206938181	2	-0.821
21	12	500001	133275309	237	2.06562716804037	2.07529648570333	0.0314369168433067	2	-1.78
22	13	19500001	110500000	163	2	2.00238836997423	0.0223131324317201	2	-0.039
23	13	110500001	114364328	7	1.28693644343608	1.28967746102302	0.0899792448136185	1	-2.891
24	14	20000001	93000000	134	2.01746914853437	2.03056093940816	0.0448488486321882	2	-0.305
25	14	93000001	94500000	3	-4.50277482381114	-4.17529827225072	0.491368394415946	-4	-0.142
26	14	94500001	105500000	22	1.9108293756133	1.91881783414252	0.0987519707833439	2	-0.386
27	15	23500001	28000000	7	1.5264523917308	1.54578756648411	0.265934619932384	2	-1.057
28	15	29000001	31500000	3	-4.44345857854233	-4.44197454979111	0.0237620681920345	-4	-Inf
29	15	31500001	101500000	127	1.92818137742051	1.93543298711297	0.0379973609493955	2	-1.049
30	16	1	28500000	44	1.86754937439898	1.87942175205451	0.0781925018060503	2	-0.91
31	16	28500001	30500000	3	4.18391143278841	4.1881161728027	0.232897956875991	4	-0.378
32	16	30500001	90000000	81	2.06124202317398	2.06284208462842	0.0281623546091094	2	-1.591
33	17	500001	83257441	133	1.84164994736433	1.90843857156868	0.0886401679580348	2	-0.521
34	18	1	80373285	137	1.8179539859799	1.82863306765562	0.043955075716851	2	-4.014
35	19	500001	19500000	36	2.72808208842614	2.73427039519808	0.0738121977515715	3	-3.497
36	19	19500001	35000000	17	1.72146597700103	1.73050741377392	0.10935641291545	2	-1.862
37	19	35000001	58617616	40	2.44358608275452	2.45972200119399	0.111566279832368	2	-4.423
38	20	1	64444167	106	1.99781796362916	2.00469796769441	0.0426370863862504	2	-0.04
39	21	14000001	46709983	60	1.70865555379955	1.72618972146528	0.081700012185023	2	-3.095
40	22	16500001	22000000	8	1.80934798738887	1.81881610384013	0.175802084189188	2	-0.519
41	22	22000001	24000000	3	-0.928931580775434	-0.92153582210237	0.241439632310258	-1	-0.128
42	22	24000001	50000000	47	1.94121037927146	1.94940967190697	0.0638940769903577	2	-0.368
43	X	1	2500000	5	-4.66666666666667	-4.66666666666667	0	-5	-Inf
44	X	2500001	155500000	271	1.89133569591138	1.90449360386705	0.0331529597324187	2	-2.402
45	X	155500001	156040895	2	-1.11925501110305	-0.949186814657269	1.55075786609212	-1	-0.012
