# Supplementary material for: Chromosomal instability and genomic alterations in cholangiocarcinoma from Northeastern Thailand
Source: J Pathol. 2025 Sep 15;267(3):261–74. doi: 10.1002/path.6464 (PMC12531121; doi:10.1002/path.6464)
Supplement: Supplementary file 3 — Table S2. CSV files (provided as separate Excel folder) [file PATH-267-261-s004.zip › M32_0005_0.3_cnv_500kb.csv]

	Chromosome	Start	End	Num_Bins	Segment_Mean	Segment_Mean2	Segment_SE	Copies	P_log10
1	1	1000001	248956422	395	2.00217208328499	2.01521650792499	0.0264138824669735	2	-0.248
2	2	1	4500000	7	1.14939297489466	1.16361956080128	0.233272260252745	1	-0.316
3	2	4500001	240500000	398	2.01956148594378	2.02393689417061	0.0157043260366901	2	-0.895
4	2	240500001	242000000	3	1.42440465145648	1.42962510902548	0.250624774421805	1	-1.063
5	3	1	198000000	354	2.01086395430796	2.01551941573518	0.0187654199016303	2	-0.389
6	4	1	38500000	64	1.84453975914075	1.85001878656396	0.0453265384508352	2	-3.028
7	4	38500001	40500000	4	2.69941966247305	2.69986210524712	0.118860098225942	3	-1.937
8	4	40500001	186000000	255	2.00434452035828	2.00622998687985	0.0141248467138767	2	-0.181
9	4	186000001	189500000	6	1.21653014285627	1.22268987822072	0.166290201689464	1	-0.743
10	5	500001	181000000	309	1.93716348264712	1.9430353565833	0.0231229556017037	2	-1.861
11	6	500001	28500000	53	2.09590634827382	2.09904757134621	0.0463278242573501	2	-1.488
12	6	28500001	33500000	7	-4.27919771744986	-3.68568855445843	0.851005570772398	-4	-0.148
13	6	33500001	170500000	244	2.01086395430796	2.01859316865804	0.0275274170936098	2	-0.302
14	7	1	159000000	256	2	2.00915637743418	0.0312091911106471	2	-0.114
15	8	1000001	145000000	245	1.84453975914075	1.88308413562188	0.0461223871803384	2	-1.949
16	9	500001	138000000	194	1.94148748328383	1.94574887623309	0.0255177621044835	2	-1.475
17	10	1	3000000	5	1.21653014285627	1.22437837394231	0.199130243369107	1	-0.585
18	10	3000001	120000000	199	2.03697353105394	2.04184558416811	0.0273179162439665	2	-0.901
19	10	120000001	133500000	24	1.61689662154548	1.62087315739764	0.0620634755253917	2	-8.998
20	11	1	3500000	7	-0.0890760582318917	-0.0107505527001597	0.490072386174488	0	-0.008
21	11	4000001	135086622	231	1.97829862550679	1.98691382672461	0.0327842932131367	2	-0.161
22	12	500001	133275309	237	2.07841788489025	2.0864304526011	0.0308126260433124	2	-2.298
23	13	19500001	111000000	164	1.96096299867003	1.96354256469651	0.0240915950235974	2	-0.885
24	13	111000001	114364328	6	1.2676481302558	1.26971992009035	0.0957575298459777	1	-2.314
25	14	20000001	105500000	159	1.8209503933697	1.88456735932031	0.0665130993247019	2	-1.083
26	15	23500001	28000000	7	1.45558489905221	1.47115637874392	0.237990973512351	1	-1.321
27	15	29000001	32000000	4	-4.45880613270442	-4.45551248530888	0.0316107854117702	-4	-Inf
28	15	33000001	101500000	126	1.93500201301122	1.94116334041108	0.0378510246393939	2	-0.921
29	16	1	28500000	44	1.71851594333277	1.73069516048466	0.079485990334099	2	-3.153
30	16	28500001	30500000	3	5.32347033458105	5.32775108893593	0.298252229807957	5	-0.566
31	16	30500001	90000000	81	1.97396259606779	1.97841405836902	0.0342834214214531	2	-0.277
32	17	500001	35500000	53	1.93932530607133	1.95137487304943	0.0716372373698618	2	-0.303
33	17	36500001	39000000	3	-3.96544392210845	-3.72744126073514	0.695900961493966	-4	-0.158
34	17	39000001	83257441	77	1.89184691583676	1.93363035418276	0.104607145069638	2	-0.279
35	18	1	80373285	137	1.79526536258706	1.80618208008733	0.0445196195410508	2	-4.873
36	19	500001	20000000	37	2.50439032267643	2.51156409214495	0.0762417985409222	3	-9.827
37	19	20500001	35000000	16	1.57059351605279	1.57598976054535	0.0949412994126636	2	-5.099
38	19	35000001	58617616	40	2.26317604268024	2.27343928706092	0.0889962525827905	2	-2.673
39	20	1	64444167	106	1.90909197286801	1.91632676785202	0.0401817007789175	2	-1.428
40	21	14000001	46709983	60	1.76109790345671	1.78018681747427	0.085458527115394	2	-1.995
41	22	16500001	50000000	58	1.75896544446164	1.77519321738163	0.0806616235495136	2	-2.274
42	X	1	2500000	5	-4.66666666666667	-4.66666666666667	0	-5	-Inf
43	X	2500001	89500000	153	-1.20140293336319	-1.1902157743822	0.0317008825653141	-1	-8.706
44	X	89500001	93000000	7	2.20572223746018	2.38516430500871	0.869123873144631	2	-0.182
45	X	93000001	156040895	113	-1.35162763802359	-1.34332081611584	0.0288592753600282	-1	-Inf
