# Supplementary material for: Chromosomal instability and genomic alterations in cholangiocarcinoma from Northeastern Thailand
Source: J Pathol. 2025 Sep 15;267(3):261–74. doi: 10.1002/path.6464 (PMC12531121; doi:10.1002/path.6464)
Supplement: Supplementary file 3 — Table S2. CSV files (provided as separate Excel folder) [file PATH-267-261-s004.zip › M32_0004_0.3_cnv_500kb.csv]

	Chromosome	Start	End	Num_Bins	Segment_Mean	Segment_Mean2	Segment_SE	Copies	P_log10
1	1	1000001	248956422	395	2.06548749172104	2.0832517355895	0.0307721505978225	2	-2.166
2	2	1	4000000	6	0.951665250376076	0.964782975420997	0.236293805823179	1	-0.055
3	2	4000001	242000000	402	2.10712845341805	2.11443961280891	0.0214773057359942	2	-7.004
4	3	1	198000000	354	2.09396480609231	2.10169526039151	0.0230760373540102	2	-4.98
5	4	1	186000000	323	2	2.00546898904368	0.020223496835073	2	-0.104
6	4	186000001	189500000	6	1.29870254551861	1.30248993213611	0.137062189031904	1	-1.564
7	5	500001	181000000	309	1.97172148821303	1.9817851266729	0.0281733371607866	2	-0.286
8	6	500001	28500000	53	2.16211479432019	2.16966096116826	0.0603085847513787	2	-2.309
9	6	28500001	33500000	7	-4.27400560098719	-3.67713885324733	0.856162376478878	-4	-0.151
10	6	33500001	170500000	244	2.07424334078248	2.08425086213247	0.0318204547271603	2	-2.091
11	7	1	159000000	256	2.01525178574021	2.02679402276122	0.0328076409895413	2	-0.383
12	8	1000001	145000000	245	1.89156545983629	1.92830979711936	0.0458263515069613	2	-0.929
13	9	500001	138000000	194	1.98476564060439	1.99122358667131	0.030638916322039	2	-0.111
14	10	1	2000000	4	1.15334851612498	1.1614490534141	0.257439776529454	1	-0.275
15	10	2500001	43500000	66	2.13789342006745	2.14518290341672	0.0513168912403943	2	-2.331
16	10	43500001	51000000	10	1.31313031410711	1.32534732291734	0.174211871178236	1	-1.209
17	10	51000001	75500000	45	2.31948802253106	2.323592156815	0.0576961734842478	2	-7.69
18	10	75500001	86500000	19	1.74979325553698	1.75462863613753	0.0802248302049461	2	-2.653
19	10	86500001	104500000	32	2.34849701823241	2.35385650413106	0.0701469075389219	2	-6.342
20	10	104500001	126500000	39	1.87214166494337	1.8802922772143	0.0770629204196915	2	-0.92
21	10	126500001	133500000	13	1.37101565190706	1.37488594514419	0.0818481812085459	1	-5.333
22	11	1	3500000	7	0.148982034301146	0.187063102462576	0.352220171414186	0	-0.225
23	11	4000001	135086622	231	2.00653434576484	2.0184172618817	0.0347235193839803	2	-0.225
24	12	500001	125000000	222	2.15550469730231	2.16545658632291	0.0354802110658095	2	-5.507
25	12	125000001	133275309	15	1.13302015169153	1.15215390966926	0.164944818328871	1	-0.448
26	13	19500001	114364328	170	2	2.00560828532996	0.0298308357387503	2	-0.07
27	14	20000001	93000000	134	1.97824196403012	1.99400370526539	0.0519900976492098	2	-0.042
28	14	93000001	94500000	3	-4.52070573814942	-4.22850840598036	0.438158260686306	-4	-0.22
29	14	94500001	105500000	22	1.77331437524861	1.78182845298541	0.104261350558898	2	-1.439
30	15	23500001	28000000	7	1.32138257737362	1.33643823518241	0.234324169314904	1	-0.821
31	15	29000001	31500000	3	-4.43027136721685	-4.43010308983013	0.0125600263722535	-4	-Inf
32	15	31500001	101500000	127	1.97824196403012	1.99013338690989	0.0492152335591089	2	-0.075
33	16	1	28500000	44	1.53793869477764	1.54987722866478	0.0800872542139887	2	-7.72
34	16	28500001	31000000	4	3.88050885317431	3.89342776905427	0.388917546646479	4	-0.106
35	16	31000001	66500000	40	1.78616221453347	1.79170084301015	0.060376101914596	2	-3.251
36	16	66500001	72000000	7	2.50799128152867	2.5105686156691	0.107213974914595	3	-5.301
37	16	72000001	90000000	33	1.84413592879532	1.84844440504566	0.056782072098779	2	-2.119
38	17	500001	83257441	133	1.85274667686499	1.92548015992162	0.093624210774835	2	-0.371
39	18	1	80373285	137	1.84198413087711	1.85665739226562	0.0506370061092371	2	-2.333
40	19	500001	50500000	79	2.39548466696393	2.40943981771205	0.0736071855761628	2	-7.575
41	19	50500001	58617616	14	1.65613910071011	1.66734227167767	0.148289674201953	2	-1.604
42	20	1	64444167	106	1.88508766078148	1.89635086085779	0.0517651357682598	2	-1.344
43	21	14000001	46709983	60	1.82048571187778	1.84340392483223	0.0940158600279425	2	-1.019
44	22	16500001	50000000	58	1.67311591674571	1.69635137181622	0.097250778108963	2	-2.746
45	X	1	2500000	5	-4.66658060186273	-4.66644832961542	0.000134326968744483	-5	-Inf
46	X	2500001	155500000	271	1.56106861083502	1.57385725990941	0.031113230968102	2	-Inf
47	X	155500001	156040895	2	-1.1057131763979	-1.01937492896022	1.1084091770291	-1	-0.006
