# Supplementary material for: Chromosomal instability and genomic alterations in cholangiocarcinoma from Northeastern Thailand
Source: J Pathol. 2025 Sep 15;267(3):261–74. doi: 10.1002/path.6464 (PMC12531121; doi:10.1002/path.6464)
Supplement: Supplementary file 3 — Table S2. CSV files (provided as separate Excel folder) [file PATH-267-261-s004.zip › M32_0003_0.3_cnv_500kb.csv]

	Chromosome	Start	End	Num_Bins	Segment_Mean	Segment_Mean2	Segment_SE	Copies	P_log10
1	1	1000001	248956422	395	2.01308686091141	2.02510930583813	0.026731450196539	2	-0.459
2	2	1	242000000	408	2.01526925198648	2.01877569373489	0.0162969326624145	2	-0.603
3	3	1	198000000	354	2	2.00621351856662	0.0200622850294322	2	-0.121
4	4	1	189500000	329	2.01308686091141	2.01644563815739	0.0170161899915886	2	-0.477
5	5	500001	181000000	309	1.95212463123027	1.95814877372214	0.0227579166770279	2	-1.181
6	6	500001	6500000	10	1.72387058543902	1.72643785522957	0.0896900592323044	2	-2.641
7	6	6500001	28500000	43	2.19543833391578	2.19698651594734	0.0361070285445382	2	-7.312
8	6	28500001	33500000	7	-4.61584413425321	-4.57760517329339	0.0441790879874094	-5	-Inf
9	6	33500001	168500000	240	1.99128255514383	1.99545791620026	0.0224032804669138	2	-0.076
10	6	168500001	170500000	4	-0.42229475828339	-0.345587313562336	0.693824044669287	0	-0.209
11	7	1	159000000	256	2.05899192887797	2.06968270929444	0.0340742471048395	2	-1.389
12	8	1000001	145000000	245	1.93692773945419	1.96993347212186	0.0409554551347413	2	-0.335
13	9	500001	138000000	194	2.01526925198648	2.01938976119938	0.0221178511239511	2	-0.419
14	10	1	43500000	70	2.11164734898567	2.11916442773878	0.0547252287065806	2	-1.531
15	10	43500001	51000000	10	1.28349632559842	1.29444974982429	0.161718393690925	1	-1.163
16	10	51000001	133500000	148	2.0371127677203	2.04204436655996	0.0314960897806571	2	-0.74
17	11	1	3500000	7	-0.271379875705832	-0.205367636356428	0.439585441261617	0	-0.194
18	11	4000001	135086622	231	1.97386477523493	1.98186007704889	0.0312773511488116	2	-0.25
19	12	500001	133275309	237	2.06556262808292	2.07366808901821	0.0296948273363409	2	-1.882
20	13	19500001	114364328	170	1.95429704158666	1.95906760156969	0.0271386052358831	2	-0.881
21	14	20000001	93000000	134	2.02181856393713	2.0344251147343	0.0454049869677267	2	-0.348
22	14	93000001	94500000	3	-4.50817837911133	-4.19144412674949	0.475222539917178	-4	-0.163
23	14	94500001	105500000	22	1.89793021994795	1.90484280508577	0.0928137069711382	2	-0.515
24	15	23500001	28000000	7	1.78806442924619	1.80377611932705	0.253196058505594	2	-0.358
25	15	29000001	32000000	4	-4.46867130827118	-4.46668855558528	0.0219241810834889	-4	-Inf
26	15	33000001	101500000	126	1.96951389480009	1.9773854567071	0.0381503781577861	2	-0.257
27	16	1	28500000	44	2.04586015473251	2.06194035927577	0.091766134680357	2	-0.301
28	16	28500001	30500000	3	5.13001397443196	5.13434181181249	0.305750621412918	5	-0.18
29	16	30500001	68500000	44	2.09626830909373	2.09815706497039	0.0366213086153495	2	-2.133
30	16	68500001	72000000	4	2.74572810982441	2.74724468226803	0.0745329282887066	3	-3.157
31	16	72000001	90000000	33	1.99564056466344	1.99706308213241	0.0449684127301449	2	-0.023
32	17	500001	83257441	133	1.85257908186799	1.92111893115107	0.0886736021753409	2	-0.427
33	18	1	80373285	137	1.91741454330441	1.92932835197258	0.0438700335013262	2	-0.97
34	19	500001	19500000	36	2.79177486835076	2.80034800802459	0.0814726272898087	3	-1.846
35	19	19500001	35000000	17	1.89144186167209	1.89786965506113	0.100764343953334	2	-0.508
36	19	35000001	58617616	40	2.47244177426951	2.48348177122687	0.0897593683868774	2	-7.143
37	20	1	64444167	106	1.9847482142712	1.98969060281324	0.0376536215464752	2	-0.106
38	21	14000001	46709983	60	1.78377485894036	1.80348615422461	0.0859183220749094	2	-1.654
39	22	16500001	22000000	8	1.85904819161497	1.86879421342459	0.177210579297092	2	-0.338
40	22	22000001	24000000	3	-0.892100731686486	-0.88098765721649	0.291061820068156	-1	-0.166
41	22	24000001	50000000	47	1.98257081355547	1.99089822743874	0.0655757135774332	2	-0.051
42	X	1	2500000	5	-4.66666666666667	-4.66666666666667	0	-5	-Inf
43	X	2500001	89500000	153	-1.18790071694354	-1.17642757973608	0.0322259430338485	-1	-7.358
44	X	89500001	93000000	7	2.17775535205346	2.3769135800682	0.918243181946384	2	-0.167
45	X	93000001	156040895	113	-1.34359992830992	-1.33234514373926	0.0325832452280578	-1	-Inf
