# Supplementary material for: Chromosomal instability and genomic alterations in cholangiocarcinoma from Northeastern Thailand
Source: J Pathol. 2025 Sep 15;267(3):261–74. doi: 10.1002/path.6464 (PMC12531121; doi:10.1002/path.6464)
Supplement: Supplementary file 3 — Table S2. CSV files (provided as separate Excel folder) [file PATH-267-261-s004.zip › M32_0002_0.3_cnv_500kb.csv]

	Chromosome	Start	End	Num_Bins	Segment_Mean	Segment_Mean2	Segment_SE	Copies	P_log10
1	1	1000001	248956422	395	2.05884728313037	2.08408741816119	0.0388407823844673	2	-1.517
2	2	1	4000000	6	0.893234142682779	0.910582584188651	0.270033977630785	1	-0.13
3	2	4000001	240500000	399	2.10260457795267	2.11546789688556	0.0299819562522143	2	-3.93
4	2	240500001	242000000	3	0.628351933686415	0.690982221090755	0.807795508771305	1	-0.154
5	3	1	198000000	354	2.08508463383899	2.09851895850486	0.0310653335577	2	-2.819
6	4	1	186000000	323	2	2.00830657360653	0.0260567704950019	2	-0.125
7	4	186000001	189500000	6	0.927047968251627	0.952708225480385	0.326369102698271	1	-0.053
8	5	500001	181000000	309	1.97392865459274	1.99383734656135	0.0391347445158188	2	-0.058
9	6	500001	28500000	53	2.27461373772083	2.29480949903311	0.109338920722615	2	-2.154
10	6	28500001	33500000	7	-4.32103227842728	-3.72491646864015	0.831726448676552	-4	-0.13
11	6	33500001	168500000	240	2.10041334344582	2.11097969000118	0.0359302594139661	2	-2.697
12	6	168500001	170500000	4	-0.487923757241261	-0.41418515637014	0.676145878962814	0	-0.267
13	7	1	159000000	256	1.97392865459274	1.99348149371827	0.0434596054044385	2	-0.055
14	8	1000001	3000000	3	-2.75743526172345	-2.0498424210649	1.51090754424467	-2	-0.012
15	8	3000001	39000000	60	2.15310087217252	2.16542235835916	0.0764413952434168	2	-1.516
16	8	39000001	40000000	2	-1.65907555106112	-1.64911584389309	0.333871082377865	-2	-0.533
17	8	40500001	141000000	172	2.0697733051291	2.07983509399186	0.0405354980838398	2	-1.311
18	8	141000001	145000000	8	0.702257635740615	0.738363484838105	0.331773696910636	1	-0.366
19	9	500001	127000000	174	1.98913073195045	1.99996102843392	0.0392725709601346	2	0
20	9	127000001	130500000	6	3.12230366975558	3.12974442295921	0.21704565259368	3	-0.26
21	9	130500001	138000000	14	2	2.01655366801103	0.185403219902181	2	-0.032
22	10	1	2000000	4	0.700306186669079	0.707902783762857	0.234459715719327	1	-0.672
23	10	2500001	43500000	66	2.34357563873267	2.35573738980791	0.0747297844151689	2	-5.714
24	10	43500001	51000000	10	1.09967716491464	1.12131821279175	0.240065176164833	1	-0.212
25	10	51000001	60000000	15	2.07414619691388	2.07521680987698	0.0396439956786539	2	-1.238
26	10	60000001	75000000	29	2.69349831990131	2.70737162574044	0.118817528073658	3	-1.861
27	10	75000001	126500000	91	1.99782543696572	2.0129814682967	0.0667802287994079	2	-0.073
28	10	126500001	133500000	13	1.20328948017755	1.21047520690001	0.117285037951598	1	-1.138
29	11	1	3500000	7	-0.559925364300274	-0.508959486195218	0.377331277525862	-1	-0.714
30	11	4000001	135086622	231	1.98261342766691	2.00180464562977	0.0462036668279721	2	-0.014
31	12	500001	125000000	222	2.28349289307096	2.30182500391037	0.0490217172472304	2	-9.13
32	12	125000001	133275309	15	0.992979208376939	1.01649138014692	0.187115339030527	1	-0.032
33	13	19500001	114364328	170	1.98913073195045	1.99877062585909	0.0412315471974707	2	-0.01
34	14	20000001	105500000	159	1.88523695257081	1.96251202503425	0.0822693943736041	2	-0.188
35	15	23500001	28000000	7	1.32224433882239	1.34357455161011	0.27373354507718	1	-0.679
36	15	29000001	31500000	3	-4.45284545368455	-4.45103337786911	0.0270870487279549	-4	-Inf
37	15	31500001	32000000	1	-4.54300956597568	-4.54292348377942	NA	-5	NA
38	15	33000001	101500000	126	2.030481127259	2.05155938564411	0.0659550106929477	2	-0.362
39	16	1	28500000	44	1.62485196197915	1.64124694051113	0.0992128303755817	2	-3.524
40	16	28500001	31000000	4	3.97171732564076	3.97989194031919	0.313502483946244	4	-0.023
41	16	31000001	90000000	80	2.04793012893619	2.05977703830381	0.0673428756684657	2	-0.426
42	17	500001	35500000	53	1.94790838773975	1.97219318161663	0.111080163506733	2	-0.096
43	17	36500001	39000000	3	-3.94798981192123	-3.65124037817396	0.80086582786232	-4	-0.178
44	17	39000001	83257441	77	2.1927505999225	2.25511770325348	0.133414982684611	2	-1.253
45	18	1	80373285	137	1.835744139115	1.8608148292351	0.0641876145445142	2	-1.521
46	19	500001	20000000	37	2.7690983046948	2.7882976277786	0.12728402052518	3	-1.017
47	19	20500001	29500000	5	0.715927711182486	0.719306277885189	0.119675743432842	1	-1.721
48	19	29500001	35000000	11	1.35320273132282	1.37221607391458	0.196942749397509	1	-1.231
49	19	35000001	50000000	25	2.66838416531829	2.68633317477425	0.146612569574954	3	-1.489
50	19	50000001	58617616	15	1.73945308329707	1.75697461301252	0.178198882614192	2	-0.763
51	20	1	64444167	106	1.90681409462691	1.92475411562636	0.0681919965594681	2	-0.569
52	21	14000001	46709983	60	1.87661602768947	1.90298323829753	0.104954114879836	2	-0.449
53	22	16500001	22000000	8	1.59741728029879	1.62040924046928	0.285238956818838	2	-0.737
54	22	22000001	24000000	3	-1.23773334552479	-1.21897942757528	0.355097742712712	-1	-0.27
55	22	24000001	50000000	47	1.84433810587047	1.86896156200241	0.115809345314477	2	-0.589
56	X	1	2500000	5	-4.66658845263045	-4.66627058343695	0.000396083229716915	-5	-Inf
57	X	2500001	149000000	258	1.52804462257972	1.54107088963735	0.0343419598566715	2	-Inf
58	X	149000001	155500000	13	0.556883281681475	0.593766606412623	0.246639840628612	1	-1.002
59	X	155500001	156040895	2	-1.38277515691292	-1.27632580489087	1.18464430277964	-1	-0.089
