# Supplementary material for: Chromosomal instability and genomic alterations in cholangiocarcinoma from Northeastern Thailand
Source: J Pathol. 2025 Sep 15;267(3):261–74. doi: 10.1002/path.6464 (PMC12531121; doi:10.1002/path.6464)
Supplement: Supplementary file 3 — Table S2. CSV files (provided as separate Excel folder) [file PATH-267-261-s004.zip › M32_0001_0.3_cnv_500kb.csv]

	Chromosome	Start	End	Num_Bins	Segment_Mean	Segment_Mean2	Segment_SE	Copies	P_log10
1	1	1000001	248956422	395	2	2.01315296533234	0.0264889019079033	2	-0.208
2	2	1	242000000	408	2.05892433914167	2.06288958742484	0.0162151508848344	2	-3.978
3	3	1	41500000	77	1.99782259602443	2.0000671437283	0.0308941664578913	2	-0.001
4	3	42000001	82500000	77	1.6137966397331	1.61683744951693	0.03593085683761	2	-Inf
5	3	83000001	198000000	200	2.09177210961025	2.09788757212788	0.0251872852674577	2	-3.992
6	4	1	38500000	64	1.92183750988134	1.92589163619893	0.0398554431833402	2	-1.201
7	4	38500001	41000000	5	2.59409093815233	2.59564045004842	0.100643836046095	3	-4.231
8	4	41500001	186000000	254	2.03270373639588	2.03508584723711	0.0129548679062165	2	-2.17
9	4	186000001	189500000	6	1.46462979726929	1.46785587490292	0.129604687239052	1	-3.514
10	5	500001	181000000	309	1.99129251793582	1.99694186215413	0.02178127792858	2	-0.051
11	6	500001	28500000	53	2.60318393363579	2.6049237154995	0.0389100893072407	3	-Inf
12	6	28500001	33500000	7	-4.26603838292875	-3.6109305741377	0.932244572116234	-4	-0.17
13	6	33500001	62500000	47	2.62366397839517	2.62707052568669	0.0419874617174257	3	-Inf
14	6	62500001	170500000	197	1.56738423819317	1.5742227221735	0.0294431164749815	2	-Inf
15	7	1	159000000	256	2.06548749172104	2.07598716662438	0.0315276039024085	2	-1.797
16	8	1000001	145000000	245	1.96954870755337	2.00395728856357	0.0412029602573477	2	-0.035
17	9	500001	138000000	194	2	2.00527493177734	0.0257830690341911	2	-0.077
18	10	1	2000000	4	1.14317988841218	1.15021351573565	0.233827429949738	1	-0.283
19	10	2500001	43500000	66	2.15109974415548	2.15471225321579	0.0351807139655865	2	-4.961
20	10	43500001	51000000	10	1.31931897809746	1.32778642821819	0.142815562883257	1	-1.663
21	10	51000001	63000000	21	2.07205384505759	2.07386318429684	0.0393547978825753	2	-1.218
22	10	63000001	75500000	24	2.38876254344506	2.39270147901885	0.0711461050141625	2	-7.469
23	10	75500001	129500000	96	2.01743203483327	2.01988301166845	0.0300253414447094	2	-0.294
24	10	130000001	133500000	7	1.42501598178065	1.42763882888124	0.0803465273447283	1	-6.99
25	11	1	3500000	7	-0.192673898937532	-0.130274735200647	0.431903542228145	0	-0.118
26	11	4000001	135086622	231	2.02179359993845	2.02985544629244	0.0299227317664572	2	-0.497
27	12	500001	133275309	237	2.11371507821668	2.12063582582593	0.0288265255662534	2	-4.545
28	13	19500001	110500000	163	1.57370306630848	1.57581866688086	0.0197471746584757	2	-Inf
29	13	110500001	113500000	5	1.05004567880578	1.0508281967974	0.0572262504058504	1	-0.427
30	13	113500001	114364328	2	0.771224165232974	0.770906709596897	0.0596894040939198	1	-3.907
31	14	20000001	105500000	159	1.86998524370925	1.93471751575885	0.0668878004994574	2	-0.483
32	15	23500001	28000000	7	1.67736367715147	1.69481089463384	0.258838395320061	2	-0.623
33	15	29000001	31500000	3	-4.40718057152489	-4.40624519748287	0.0223414115334505	-4	-Inf
34	15	31500001	101500000	127	1.98694091074185	1.99305636277933	0.0363764074985679	2	-0.071
35	16	1	28500000	44	1.85274667686499	1.86404336383005	0.0791366075525008	2	-1.067
36	16	28500001	30500000	3	4.47485585190033	4.47626671127894	0.202405088898406	4	-1.73
37	16	30500001	67000000	42	2.01743203483327	2.01980387531621	0.0362620761614318	2	-0.233
38	16	67000001	72000000	6	2.50347394624117	2.50400025814987	0.0744585581697474	3	-10.567
39	16	72000001	90000000	33	2.01307189228684	2.01511259576529	0.033665831416142	2	-0.185
40	17	500001	21500000	37	1.50646724989264	1.51804486995987	0.0884824858468736	2	-7.29
41	17	27000001	28500000	3	2.16431887127219	2.16818183536958	0.236661002033535	2	-0.321
42	17	28500001	32500000	7	2.78854138179372	2.78846619775485	0.0641000082589967	3	-3.015
43	17	32500001	35500000	6	2.27719837404737	2.27803466402954	0.0644472967165956	2	-4.795
44	17	36500001	39000000	3	-3.96318985219143	-3.70695813269584	0.728118724010815	-4	-0.163
45	17	39000001	83257441	77	2.4381324446111	2.48307674586221	0.113888429547528	2	-4.654
46	18	1	80373285	137	1.42501598178065	1.43520707637581	0.040238747790091	1	-Inf
47	19	500001	20000000	37	2.72191068630306	2.72773002902183	0.0741100115848081	3	-3.622
48	19	20500001	42500000	29	1.64130305776246	1.64809145158101	0.0721558847383528	2	-5.968
49	19	43000001	50500000	13	2.78393655914354	2.79024116014131	0.116900820423518	3	-1.138
50	19	50500001	58617616	14	2.03925408594657	2.05033063430823	0.159588299132465	2	-0.124
51	20	1	64444167	106	1.95217926530478	1.95802367180093	0.0399202861024192	2	-0.533
52	21	14000001	46709983	60	1.82263395339913	1.84074343886209	0.0862911674009255	2	-1.187
53	22	16500001	50000000	58	1.83768160195976	1.85484830260134	0.0831227218234027	2	-1.093
54	X	1	2500000	5	-4.6666211447869	-4.66644180447331	0.000224862193358355	-5	-Inf
55	X	2500001	155500000	271	1.46254165885482	1.4732525446269	0.0307342827048031	1	-Inf
56	X	155500001	156040895	2	-1.21311209379691	-1.08411670688827	1.33399750963486	-1	-0.022
