# Supplementary material for: Chromosomal instability and genomic alterations in cholangiocarcinoma from Northeastern Thailand
Source: J Pathol. 2025 Sep 15;267(3):261–74. doi: 10.1002/path.6464 (PMC12531121; doi:10.1002/path.6464)
Supplement: Supplementary file 3 — Table S2. CSV files (provided as separate Excel folder) [file PATH-267-261-s004.zip › path6454-sup-0003-TableS2.xlsx]

## Sheet: Cover page
	Chromosomal instability and genomic alterations in cholangiocarcinoma from Northeastern Thailand
	R Deenonpoe, MA Guscott et al. J Pathol https://doi.org/10.1002/path.6454
	Table S2. CSV files
	M32_0001_0.3_cnv_500kb
	M32_0002_0.3_cnv_500kb
	M32_0003_0.3_cnv_500kb
	M32_0004_0.3_cnv_500kb
	M32_0005_0.3_cnv_500kb
	M32_0006_0.3_cnv_500kb
	M32_0007_0.3_cnv_500kb
	M32_0008_0.3_cnv_500kb
	M32_0009_0.3_cnv_500kb
	M32_0010_0.3_cnv_500kb
	M32_0011_0.3_cnv_500kb
	M32_0012_0.3_cnv_500kb
	M32_0013_0.3_cnv_500kb
	M32_0014_0.3_cnv_500kb
	M32_0015_0.3_cnv_500kb
	M32_0016_0.3_cnv_500kb
	M32_0017_0.3_cnv_500kb
	M32_0018_0.3_cnv_500kb
	M32_0019_0.3_cnv_500kb
	M32_0020_0.3_cnv_500kb
	N84_0001_0.3_cnv_500kb
	N84_0002_0.3_cnv_500kb
	N84_0003_0.3_cnv_500kb
	N84_0004_0.3_cnv_500kb
	N84_0005_0.3_cnv_500kb
	N84_0006_0.3_cnv_500kb
	N84_0007_0.3_cnv_500kb
	N84_0008_0.3_cnv_500kb
	N84_0009_0.3_cnv_500kb
	N84_0010_0.3_cnv_500kb
	N84_0011_0.3_cnv_500kb
	N84_0012_0.3_cnv_500kb
	N84_0013_0.3_cnv_500kb
	N84_0014_0.3_cnv_500kb
	N84_0015_0.3_cnv_500kb
	N84_0016_0.3_cnv_500kb
	N84_0017_0.3_cnv_500kb
	N84_0018_0.3_cnv_500kb
	N84_0019_0.3_cnv_500kb
	N84_0020_0.3_cnv_500kb
	N84_0021_0.3_cnv_500kb
	N84_0022_0.3_cnv_500kb
	N84_0023_0.3_cnv_500kb
	N84_0024_0.3_cnv_500kb
	N84_0025_0.3_cnv_500kb
	N84_0026_0.3_cnv_500kb
	N84_0027_0.3_cnv_500kb
	N84_0028_0.3_cnv_500kb
	N84_0029_0.3_cnv_500kb
	N84_0030_0.3_cnv_500kb
	N84_0031_0.3_cnv_500kb
	N84_0032_0.3_cnv_500kb
	N84_0033_0.3_cnv_500kb
	N84_0034_0.3_cnv_500kb
	N84_0035_0.3_cnv_500kb
	N84_0036_0.3_cnv_500kb
	N84_0037_0.3_cnv_500kb
	N84_0038_0.3_cnv_500kb
	N84_0039_0.3_cnv_500kb
	N84_0040_0.3_cnv_500kb
	N84_0041_0.3_cnv_500kb
	N84_0042_0.3_cnv_500kb
	N84_0043_0.3_cnv_500kb
	N84_0044_0.3_cnv_500kb
	N84_0045_0.3_cnv_500kb
	N84_0046_0.3_cnv_500kb
